# Supplementary material for: SEC14-like condensate phase transitions at plasma membranes regulate root growth in Arabidopsis
Source: PLoS Biol. 2023 Sep 18;21(9):e3002305. doi: 10.1371/journal.pbio.3002305 (PMC10538751; doi:10.1371/journal.pbio.3002305)
Supplement: S1 Table — (XLSX) [file pbio.3002305.s008.xlsx]

## Sheet: Sheet1
Database name	Reference number for requests	Oligonucleotide sequence
PGWB601_ProKin7.3_F	PM_364	GTCACTATGGCGGCCCCAGGTATAATATCTTAACA
ProKin7.3_mNeon_R	PM_365	TCTCCCTTGCTCACCATCATCACAAGTCGTAGTCA
ProKin7.3_mNeon_F	PM_366	AGTTTTGACTACGACTTGTGATGGTGAGCAAGGGAGAGGAGGATAACAT
ProKin7.3_gSec14_R	PM_367	AAATCGATCAAGTGGACCTGACATCACAAGTCGTAGTCAAAACTC
ProKin7.3_gSec14_F	PM_368	TCCCTTGCTCACCATGGCGCCGAAGCAAAAGAGATGTTTCTT
PGWB601_RPS5A_F	PM_369	AGTCACTATGGCGGCCCCCCATAATCGTGAGTAGA
ProRPS5A_mNeon_R	PM_370	CTCTCCCTTGCTCACCATGGCTGTGGTGAGAGAAA
ProRPS5A_mNeon_F	PM_371	GTTTCTCTCACCACAGCCATGGTGAGCAAGGGAGA
ProRPS5A_gSec14_R	PM_372	AAATCGATCAAGTGGACCTGACATGGCTGTGGTGAGAGAAACAGA
ProRPS5A_gSec14_F	PM_373	TCTGTTTCTCTCACCACAGCCATGTCAGGTCCACTTGATCGA
ProKin7.3(XhoI)_F	PM_374	GCCGAACTCGAGAGGTATAATATCTTAACAGATGA
ProKin7.3(XhoI)_R	PM_375	GCCGAACTCGAGCACAAGTCGTAGTCAAAAC
ProRPS5A(XhoI)_F	PM_376	GCCGAACTCGAGCCATAATCGTGAGTAGATA
ProRPS5A(XhoI)_R	PM_377	GCCGAACTCGAGGGCTGTGGTGAGAGAAAC
pMDC7-pKin7.3_F	PM_378	AAACACTGATAGTTTAaacAGgtataatatcttaacagatgaaagtacactatatctgg
pMDC7-pKin7.3_R	PM_379	TTAACGCTTTCATcacaagtcgtagtcaaaactccaaaacac
pKin7.3_Lex BD_F	PM_380	ctacgacttgtgATGAAAGCGTTAACGGCCAGG
pMDC7-pRPS5A_F	PM_381	AAACACTGATAGTTTAAACccataatcgtgagtagatatattactcaacttttgattcg
pMDC7-pRPS5A_R	PM_382	ACGCTTTCATggctgtggtgagagaaacagag
pRPS5A_Lex BD_F	PM_383	caccacagccATGAAAGCGTTAACGGCCAGG
Lex BD_R	PM_384	CGATTTCCGCACGCGTCGGCGGCATACCTGTCTG
Pro-Kin7.3-GFP-cDNA_R	PM_407	CTTCATGTGGGAGCCAAATGAACCTTCCGTT
GS-TagRFP_F	PM_408	CAAACGGAAGGTTCATTTGGCTCCCACATGAAGC
GS-TagRFP_R	PM_409	GATCGGGGAAATTCGTCACTTGTGCCCCAGTTT
Pro-Kin7.3-ECFP-cDNA_R	PM_410	GCCCTTGCTCACCATCACAAGTCGTAGTCAAA
ECFP-cKin7.3-EYFP_F	PM_411	TTTGACTACGACTTGTGATGGTGAGCAAGGG
ECFP-cKin7.3-EYFP_R	PM_412	GATCGGGGAAATTCGTTACTTGTACAGCTCG
ECFP-cKin7.3_R-new	PM_425	CTCCCTTGCTCACGGATCTAAATGAACCTTCCGTT
cKin7.3-mNeon_F-new	PM_426	CAAACGGAAGGTTCATTTAGATCCGTGAGCAAGGG
cKin7.3-mNeon_R	PM_415	GATCGGGGAAATTCGTTACTCCGACTTGTAA
GW-ProSec14-3g-F	PM_620	tccagtcactatggcggcccctcgaggttctatcttgtaattttggttatgttcaatgtg
ProSec14-3g-mNeon-R	PM_621	CCTTGCTCACCATttgtttttatcaaagaaacagatgataataatgtaaaacct
ProSec14-3g-mNeon-F	PM_622	tgataaaaacaaATGGTGAGCAAGGGAGAGG
mNeon-Genomic-SEC14-3g-R	PM_623	aaatttacCTGGCATGGCGCCCTCCGACTTGTAA
mNeon-Genomic-SEC14-3g-F	PM_624	TCGGAGGGCGCCATGCCAGgtaaattttcagatattggt
GW-genomicSEC14-3g-R	PM_625	atgtttgaacgatcggggaaattcgagctcctaactaattttcatttctgtttctttctctctttaca
Pro-Genomic-SEC14-3g-R	PM_626	atttacCTGGCATttgtttttatcaaagaaacagatgataataatgtaaaacct
Pro-Genomic-SEC14-3g-F	PM_627	tgataaaaacaaATGCCAGgtaaattttcagatattggt
Genomic-SEC14-3g-mNeon-R	PM_628	TCACCATGGCGCCGGTTTCAGCTTGAAAGTTTCTG
Genomic-SEC14-3g-mNeon-F	PM_629	CTTTCAAGCTGAAACCGGCGCCATGGTGAGCAAGG
mNeon-terSEC14-3g-R	PM_630	tttattctgcaaaTCACTCCGACTTGTAAAGCTCG
mNeon-terSEC14-3g-F	PM_631	AAGTCGGAGTGAtttgcagaataaatttatcttcggatctcatatc
pZeo-SEC14-3g-F	PM_644	AAAAAGCAGGCTTAATGCCAGCATTAGGTGAGATA
pZeo-SEC14-3g-R	PM_645	AGAAAGCTGGGTTGGTTTCAGCTTGAAAGTTTCTG
pZeo-cDNA-SEC14-4g-F	PM_646	AAAAAGCAGGCTTAATGTCAGGTCCCGTTGATCG
pZeo-cDNA-SEC14-4g-R	PM_647	AGAAAGCTGGGTTGAAACAGAACATTTGCTTCCTCTTATTCT
attB3-cDNA-Kin7.3-F	PM_682	ataataaagttgtaATGGCATCTAGACAAGGATCA
attB2-cDNA-Kin7.3-R	PM_683	aagaaagctgggttTAAATGAACCTTCCGTTTGTT
attB1-cDNA-Sec14-2g-F	PM_686	aaaaagcaggcttaATGTCAGGTCCACTTGATCGA
attB4-cDNA-Sec14-2g-R	PM_687	agaaaagttgggtgGAAGCAAAAGAGATGTTTCTTCTTCTTCTTCTTCA
V5-linker-SEC14 domain-F1	PM_754	aaccaattccaaatccattattaggtttagattctactggttctggtggtTCAGGTCCACTTGATCGA
attB1-V5-SEC14-L-Domian-F2	PM_755	AAAAAGCAGGCTTAatgggtaaaccaattccaaat
truncated-SEC14-domain-R1	PM_756	AGAAAGCTGGGTTtcaCTTGATGCCTTCATGATCT
V5-linker-short-SEC14-F1	PM_757	aaccaattccaaatccattattaggtttagattctactggttctggtggtATTGAGGATGTGAGGGA
attB1-His-Nodulin domain-F1	PM_758	AAAAAGCAGGCTTAatggctcatcatcatcatcatcatcatcatCGCACTGTAACAAAGAAACT
His-nodulin domain-R1	PM_759	AGAAAGCTGGGTTtcaGAAGCAAAAGAGATGTTTCTTCTTCTTCTTCTTCA
His-noduin domain 6K to A-R4	PM_761	AGAAAGCTGGGTTtcaGAAGCAAAAGAGATGTGCGGCAGCAGCTGCTGCCATCTTCTGGA
TOPO-No-SD4-SEC14-2g-F	PM990	CACCATGGATCGATATGTAAGATATCA
pZeo-cDNA-SEC14-4g-F2	PM1058	GGGGACAAGTTTGTACAAAAAAGCAGGCTTAATGTCAGGTCCCGTTGATCG
AtSFH6-AtSFH8-R1	PM1059	ATATGATAATCATCGTGTTTATGGGGAAGCAACTCCTCCAT
AtSFH6-AtSFH8-F2	PM1060	GTTGCTTCCCCATAAACACGATGATTATCATATGATGTTGAGGT
pZeo-cDNA-SEC14-4g-R2	PM1061	GGGGACCACTTTGTACAAGAAAGCTGGGTTGAAACAGAACATTTGCTTCCTCTTATTCT
AtSFH8-AtSFH6-R1	PM1062	ATATGATAGTCATCGTGTCTATCAGGAAGCAACTCGTCCAT
AtSFH8-AtSFH6-F2	PM1063	GTTGCTTCCTGATAGACACGATGACTATCATATGATGTTGAGG
AtSFH8-R84A-F	PM_1082	AGGATGTGGCGGATGTCGAGGAGCTACAAGCTG
AtSFH8-R84A-R	PM_1083	GACATCCGCCACATCCTCAATGGATACAGAACTCAC
Primers used for genotyping of mutant lines
SFH8-gRNA-VR1	PM_887	TTTTCAATCCCACTCCTTG
SFH8-gRNA-VF2	PM_888	GCTAAAATTCATGTACTCGG
SFH8-gRNA-VR2	PM_889	CTCCATGAAGCACCATC
SFH9-gRNA-VF	PM_890	GGATGTGAGAGATGAAGAAG
SFH9-gRNA-VR	PM_891	AGCTGGAAACTTCTCAGA
SFH6-gRNA-VF	PM_892	CGACGGGAAAGTCATTGC
SFH6-gRNA-VR	PM_893	CCTGCAAAACTACCGGCA
LBb1.3	PM_310	ATTTTGCCGATTTCGGAAC
LB1 _Sail	PM_311	GCCTTTTCAGAAATGGATAAATAGCCTTGCTTCC
LB2 _Sail	PM_312	GCTTCCTATTATATCTTCCCAAATTACCAATACA
LB1_Gabi_08409	PM_313	ATATTGACCATCATACTCATTGC
sfh8-GABI 551F03 FW	PM_162	ATTTAGTCGAAAGGAATTTAACATGTC
sfh8-GABI 551F03 RV	PM_163	GTGATAACATTGTGGGTAATGTTTC-3
sfh8-2 (SALK_006862)_LP	PM_336	ATGTCAGGTCCACTTGATCGA
sfh8-2 (SALK_006862)_RP	PM_348	ATTTGGTGGAGAGTCTGCATG
sfh6 (SALK_027790)_LP_1	PM_349	TTCAATGGAAACCTACAAGGG
sfh6 (SALK_027790)_RP_1	PM_350	TGATTATTTTGCAGGCAAAGG
sfh9-1 (SALK_122535)_LP_1	PM_351	TATTCGGTAATGGACCTGCAG
sfh9-1 (SALK_122535)_RP_1	PM_352	TGACAACTATCCTGAGGTGGG
sfh9-2 (SALK_096387)_LP_2	PM_353	GCAGACTTCGGATATGAGATCC
Fusogenic primers
FusA	GR_242	TGG ACA TCA GAA ATA AGG CAC GAC GGA [Chol]
FusB	GR_243	[Chol] TCC GTC GTG CCT TAT TTC TGA TGT CCA
