# Supplementary material for: SEC14-like condensate phase transitions at plasma membranes regulate root growth in Arabidopsis
Source: PLoS Biol. 2023 Sep 18;21(9):e3002305. doi: 10.1371/journal.pbio.3002305 (PMC10538751; doi:10.1371/journal.pbio.3002305)
Supplement: S1 Data — (XLSX) [file pbio.3002305.s009.xlsx]

## Sheet: Fig1
	Western blot IP			mean YFP/RFP signal ratios			two peak PCC regions			polarity index in regions 1-4													Line plots (SFH8;KIN7.3)
Panel:	1A			1B			1E			1G													1E
	TAP-GFP	GFP-Kin7.3		SFH8/KIN7.3	Negative control		region 2	region 4		SFH8				KIN7.3				ESP				R1	Relative distance	Magenta	Xsame	Green
R1	12	34	R1	3.6	0.32	R1	0.11	0.96		1	2	3	4	1	2	3	4	1	2	3	4		0	33	0	45
R2	13	56	R1	4	0.11	R1	0.14	0.76		0.71	1.72	1.59	2.35	0.94	0.55	1.17	2	0.87	0.93	1.59	0.78		0.01	40.92	0.01	60.71
R3	2.30946	28.0239	R1	3.63	0.26	R1	0.16	0.88		0.71	1.7	1.57	2.79	1.25	0.47	1.16	1.36	1.15	0.91	1.43	1.28		0.02	49	0.02	72.32
R4	1.62836	76.0298	R1	3.8	0.11	R2	0.32	0.87		0.72	1.15	1.78	2.28	1.45	0.38	1.16	2.13	0.93	0.92	2	1.28		0.03	52.91	0.03	68.28
	Mean	Mean	R1	3.87	0	R2	0.26	0.87		1.57	1.32	1.83	2.74	0.21	2	1.06	1.64	1.32	1.38	1.79	1.55		0.04	44.31	0.04	58
	7.23446	48.5134	R1	3.62	0	R2	0.11	0.83		1.2	1.03	1.51	2.67	0.82	0.69	1.53	2.21	1.1	0.8	1.82	2.5		0.05	41.52	0.05	54.8
	SD	SD	R1	3.8	0	R3	0.23	0.66		1.51	1.39	1.55	2.4	0.59	0.86	1.23	2.78	1.06	0.97	1.51	2.46		0.06	39.56	0.06	57.78
	6.10016	21.9367	R2	3.87	0	R3	0.24	0.99		1.04	1.48	1.33	2.43	0.77	0.94	1.37	1.78	1.09	0.26	1.69	2.22		0.07	38	0.07	63.35
			R2	3.6	0	R3	0.12	0.88		0.97	2.55	1.35	3.24	0.75	1.55	1	1.5	0.84	0.29	1.69	1.97		0.08	48.84	0.08	69.58
			R2	3.8	0		Mean	Mean		0.91	2.18	0.81	2.72	0.75	1.97	1.02	1.1	0.98	0.42	1.45	1.82		0.09	52.9	0.09	74.4
			R2	3.87	0		0.187778	0.855556		0.7	2.18	0.81	2.33	0.53	1.6	1.07	1.2	0.94	0.72	1.27	1.79		0.1	54.29	0.1	78.26
			R2	2.76	0		SD	SD		0.88	1.41	2	2.74	0.94	0.65	0.78	2.06		0.55	1.27	2.18		0.11	51.6	0.11	68.09
			R2	2.35	0		0.0766123	0.0991351		0.94	1.29	2	1.67	0.95	1.1	0.8	1.7		0.52	1.34	1.79		0.13	52.03	0.13	55.92
			R2	2.98	0								1.39	0.98	1.04	1.82	1.11		0.98	1.28	2.13		0.14	40.69	0.14	43.95
			R2	6.23	0.52								1.64	1.14	0.91	1.39	1.01		0.98	1.81	1.59		0.15	34.53	0.15	36.57
				Mean	Mean								1.93	1.14	1.4	2.32	1.33		1.07	1.93	1.5		0.16	33.19	0.16	39.84
				3.71867	0.088								1.74	0.99	0.69	1.31	1.37		1.02	1.86	2		0.17	42.14	0.17	41.44
				SD	SD								1.74	0.8	0.76	0.97	1.12		1.15	1.49	2.06		0.18	44.6	0.18	37.46
				0.83914	0.157761								2.15	1.49	1	1.56	2		1.92	1.38	1.94		0.19	32.55	0.19	34.54
													1.44	0.97	1.05	1.27	2.91		1.7	1.74	1.64		0.2	35.01	0.2	37.25
													2	1.53	1.03	1.02	1.28		1.87	1.74	1.28		0.21	35.43	0.21	42.26
													3	1.53	0.9	1.07	2.3		0.53	1.63	1.4		0.22	42.93	0.22	53.88
													3.4	1.71	0.71	1.09	1.88		1.33	1.28	1.31		0.23	48.5	0.23	61.34
													1.52						0.51	1.25	1.35		0.24	43.98	0.24	53.27
													1.68						1.26	0.82	2.09		0.25	45.25	0.25	57.82
													2.18						0.81	0.77	0.97		0.26	41.76	0.26	48.6
													1.95						0.74	0.52	1.44		0.27	36.3	0.27	47.43
													2.16						0.63	0.6	1.53		0.28	36.08	0.28	50.18
													2.08						0.67	0.67	1.3		0.29	34.4	0.29	46.32
													2.23						1.02	0.55	1.35		0.3	29.1	0.3	39.65
																			0.67	0.42	1.61		0.31	26.62	0.31	29.08
																			0.47	0.42	2.57		0.32	30.9	0.32	34.53
																			0.41	0.45	1.9		0.33	28.25	0.33	33.12
																			0.85	0.48	2.17		0.34	35.92	0.34	47.8
																			0.9	0.36	2.03		0.35	42.81	0.35	73.13
																			0.9	0.95	2.03		0.36	41	0.36	68
																			1.31	0.95	2.16
																			1.23	1	1.78
																			1.33	1.96	1.29
																			1.15	1.58	2.69
																			1.22	0.98	1.86
																			0.98	1
																			0.98	0.92
																			0.93	0.9
																			1	0.82
																				0.9
																				1.18
																				1.31
																				1.21
																				1.09
																				1.91
																				1.75
																				1.62
																				1.63
																				1.63
																				2.32
																				1.41
																				1.4
																				1.13
																				1.06
										Mean	Mean	Mean	Mean	Mean	Mean	Mean	Mean	Mean	Mean	Mean	Mean
										0.988333	1.61667	1.51083	2.22724	1.01045	1.01136	1.235	1.71682	1.028	0.936136	1.26966	1.76475
										SD	SD	SD	SD	SD	SD	SD	SD	SD	SD	SD	SD
										0.299783	0.466405	0.393711	0.530525	0.370476	0.444065	0.344822	0.540268	0.145358	0.378149	0.476644	0.442435

## Sheet: Fig2
	Polarity index of Kin7.3				Signal intensity of Kin7.3				Polarity index of SFH8					SFH8-mNeon polarity loss					Circular plots
Panel:	2B_left				2B_right				2C					2D					2F
	WT	sfh8			WT	sfh8			WT	rsw4	k135			WT	XVE>KIN7.3t	XVE>KIN7.3			WT	KIN7,3t	KIN7,3
R1	2.79	0.93		R1	0.69	0.8		R1	3	1.6	0.6		R1	2.78	1.07	2.23		R1	0	66	0
R1	3.35	0.98		R1	0.19	0.46		R1	3.22	2	2.61		R1	3.22	1.17	2.08		R1	0	45	0
R1	2.33	0.93		R1	0.37	0.75		R1	3.45	1	0.62		R1	3.45	1.14	2.49		R1	0	67	0
R1	2.26	0.94		R1	0.02	1.02		R1	3.68	1.12	0.63		R1	3.68	1.02	2.82		R1	0	90	0
R1	2.51	0.95		R1	0.29	0.57		R1	3.91	1.24	0.64		R1	1.91	0.88	1.92		R1	2	170
R1	2.35	1		R1	0.19	0.71		R1	3.7	1.36	0.65		R1	1.7	0.81	2.46		R1	3	145
R2	3.38	1		R1	0.39	0.76		R1	3.2	1.48	0.66		R1	2.3	0.88	2.98		R1	6	42
R2	3.08	0.94		R1	0.39	0.75		R1	3.7	0	0.67		R1	2.78	1.15	2.52		R1	7	56
R2	3.61	0.96		R1	0.23	0.68		R1	2.3	1.72	2.68		R1	2.3	0.8	2.84		R2	8	45	0
R2	2.82	1		R1	0.1	0.56		R1	3.7	1.84	0.6		R1	3.7	1.01	2.94		R2	12	32	0
R2	2.35	0.92		R1	0.3	0.75		R1	4.6	1.96	2.1		R1	4.6	1.12	2.56		R2	14	23	0
R2	2.13	0.93		R1	0.11	0.77		R1	3.2	2.08	1.7		R1	3.2	0.82	2.64		R2	16	25	0
R2	2.47	0.98		R1	0.32	0.74		R1	2.3	2.2	1.72		R1	2.3	1.12	2.04		R2	17	26	13
R2	2.43	0.93		R1	0.69	0.63		R1	2.53	2.32	1.73		R1	2.53	1.08	2.71		R2	32	2	11
R3	1.26	1		R1	0.35	0.8		R1	2.76	2.44	0.74		R1	2.76	0.93	2.42		R2	4	7	13
R3	3.05	2		R1	0.3	0.97		R1	5	2.56	0.75		R1	2.12	1.17	2.16		R2		28
R3	3.27	0.52		R1	0.26	1.3		R2	3.22	2.68	0.76		R2	3.22	1.06	2.2		R3	56	15	23
R3	2.39	0.56		R1	0.3	1.44		R2	3.45	2.8	0.77		R2	3.45	1.29	2.31		R3	45	33	32
R3	2.55	0.28		R1	0.43	0.83		R2	3.68	0	0.87		R2	3.68	1.15	2.98		R3	45	36	12
R3	2.95	1.01		R1	0.3	0.61		R2	3.91	1	0.79		R2	3.91	1.06	2.21		R3	3	138	11
	Mean	Mean		R1	0.53	0.72		R2	4.14	0	0.8		R2	4.14	1.05	2.58		R3	21	96	0
	2.6665	0.938		R1	0.21	0.83		R2	3.7	3.28	1.86		R2	3.7	1.26	2.93		R3		66	0
	SD	SD		R1	0.36	0.74		R2	3.2	0.5	0.82		R2	3.2	1.18	2.43		R3		78
	0.543955	0.316537		R1	0.24	0.82		R2	3.7	3.52	0.83		R2	2.71	1.25	2.6		R3		43
				R2	0.12	0.65		R2	2.34	1.64	0.84		R2	2.34	1.06	2.18		R3		66
				R2	0.44	0.79		R2	2.53	1.76	0.85		R2	2.53	1.27	3.4		R3		138
				R2	0.21	0.86		R2	2.76	1.88	2.86		R2	2.76	1.07	3.84			Mean	Mean	Mean
				R2	0.37	1.15		R2	3.08	1	0.87		R2	3.08	1.27	2.49			14.55	60.6923	6.76471
				R2	0.43	0.55		R2	3.4	2.12	0.88		R2	3.4	1.14	3.9			SD	SD	SD
				R2	0.45	0.41		R2	3.72	2.24	0.89		R2	2.72	0.94	3.87			16.9968	44.8542	9.67942
				R2	0.28	0.36		R2	4.04	1.36	0.9		R2	3	0.88	1.36
				R2	0.41	0.96		R2	4.36	0.44	0.91		R2	3	1.24	2.68
				R2	0.86	0.46		R2	4.68	4.6	0.92		R2	3.6	0.99	3.07
				R2	0.41	0.71		R3	4	1.72	0.93		R3	4.52	1	3.33
				R2	0.29	1.05		R3	2.32	0.84	1.94		R3	3.32	0.8	3.19
				R2	0.26	0.96		R3	5.64	1	0.95		R3	3.64	1.26	3.58
				R2	0.5	0.71		R3	2	1	0.96		R3	3	0.96	2.56
				R2	0.22	1.18		R3	2	1	0.97		R3	5.32	0.82	2.22
				R2	0.88	0.98		R3	2	1	0.98		R3	2	1.12	2.42
				R2	0.64	0.77		R3	1.2	1	1.5		R3	1.2	0.89	5.19
				R2	0.35	0.68		R3	1.22	1	2		R3	2.21	1	4.01
				R2	0.36	1.12		R3	1	1	2.56		R3	2.2	1	2.28
				R3	0.16	0.85			Mean	Mean	Mean			Mean	Mean	Mean
				R3	0.33	1.32			3.22714	1.60238	1.17405			3.0281	1.0519	2.75286
				R3	0.35	2			SD	SD	SD			SD	SD	SD
				R3	0.39	0.91			0.830453	0.948881	0.615428			0.761639	0.145338	0.556509
				R3	0.29	1.15
				R3	0.21	1.11
				R3	0.55	0.86
				R3	0.6	1
				R3	0.53	0.72
				R3	0.25	0.68
				R3	0.25	0.87
				R3	0.64	0.28
				R3	0.33
				R3	0.34
				R3	0.85
				R3	0.57
				R3	0.19
				R3	0.16
				R3	0.4
				R3	0.58
				R3	0.15
				R3	0.22
					Mean	Mean
					0.365312	0.83537
					SD	SD
					0.185446	0.287768

## Sheet: Fig3
Biosensor: relative signal intensity of cytoplasmic versus PM signal
3C
	A		B		C
Root region	Mean	SD	Mean	SD	Mean	SD
1	0.13136	0.064088	0.11136	0.002347	0.123819	0.0120398
2	0.360156	0.20685	0.3156	0.2355	0.29234	0.102938
3	0.608378	0.257265	0.73783	0.123123	0.778236	0.0203499
4	1.09789	0.329155	1.7892	0.12234	1.78234	0.40958

## Sheet: Fig4
	SFH8 clusters in three stages				Circularity of clusters
Panel:	4D left				4D right
	Fusion	Fission	Stable		Circularity
R1	12	2	23	R1	0.23
R1	2	6	25	R1	0.04
R1	4	8	26	R1	0.09
R1	6	3	77	R1	0.91
R1	23	13	35	R1	0.7
R2	11	1	38	R1	0.5
R2	23	23	64	R2	0.3
R2	14	0	32	R2	0.1
R2	32	0	33	R2	1
R3	12	0	75	R2	0.9
R3	1	1	32	R2	0.98
R3	0	1	46	R2	0.99
R3	23	1	58	R3	0.69
	Mean	Mean	Mean	R3	0.89
	12.5385	4.53846	43.3846	R3	0.99
	SD	SD	SD	R3	0.19
	10.1211	6.75297	18.9233	R3	0.24
				R3	0.02
					Mean
					0.542222
					SD
					0.385892

## Sheet: Fig5
	FRAP analysis of SFH8-mNeon immobile fraction						Quantification of SFH8-mNeon clusters and filaments							PONDR prediction of SFH8								Amino acid residue composition									Polarity index, mNeon-SFH8					Number of mNeon-SFH8 puncta					Number of filaments and clusters
Panel:	5A						5B							5C								5E									5G					5G right					5H
		Stage	Mean	SD			WT		rsw4		K135			Number Disordered Regions: 12			Num	Res	VLXT				A/C	E/D/R/K	F/Y/W	G/Q/N/S/T/H	I/L/M/V	P			WT	rsw4	k135			WT	k135	rsw4			WT	R84A	WT	R84A
	cell plate (i)	1	40.2	13.84			Filaments	Clusters	Filaments	Clusters	Filaments	Clusters		Predicted residues: 637			1	M	0.98			ARF19-PLD	5.6	4.9	3.1	62	17.3	7			3.07	1.6	0.6		R1	18	3	7		R1	72.62	13.52	27.38	86.48
	cell plate (m)	2	66.24	12.83		R1	3	5	0	13	0	12		Number residues disordered: 200			2	S	0.96			TDP43	9.9	4.2	8.4	64.1	10.5	2.8			2.46	2	2.61		R1	13	2	4		R1	67.84	17.12	32.16	82.88
	1	3	74.25	10.11		R1	4	3	1	26	0	11		Longest Disordered Region: 60			3	G	0.74			FUS	2.5	1.2	14.7	74.3	0.6	6.7			2.57	1	0.62		R1	15	0	1		R1	70.24	8.42	29.76	91.58
	2	4	70.54	7.34		R1	8	11						Overall percent disordered: 31.40	Average Prediction Score: 0.3548		4	P	0.71			SFH6	6.5	43.1	5.4	23.8	19.4	2.2			2.79	1.12	0.63		R1	10	0	2		R1	73.27	16.74	26.73	83.26
	3	5	76.5	8.57		R2	13	4	2	13	2	13		Predicted disorder segment [1]-[8]	Average Strength= 0.7449		5	L	0.74			SFH8	6.2	29.2	6.2	27.1	29.1	2.1			3.93	1.24	0.64		R1	22	1	0		R1	66.76	10.13	33.24	89.87
	4	6	89.72	5.66		R2	7	3	3	16	1	14		Predicted disorder segment [28]-[87]	Average Strength= 0.8883		6	D	0.68			SFH9	8	42.1	3.4	19.2	23.9	3.4			3.52	1.36	0.65		R1	20	2	0		R1	30.49	14.04	69.51	85.96
						R2	2	10						Predicted disorder segment [116]-[117]	Average Strength= 0.5397		7	R	0.61			SFH61-69	5.7	44.9	5.8	24.5	15.8	2.9			2	1.48	0.66		R1	10	2	0		R1	20.55	12.84	79.45	87.16
						R3	12	8	2	17	3	15		Predicted disorder segment [178]-[191]	Average Strength= 0.6074		8	F	0.54			SFH8502-538	10.8	21.6	0	40.5	13.5	13.5			2.15	0	0.67		R1	11	4	0		R1	72.2	24.25	27.8	75.75
						R3	5	11	1	13	0	5		Predicted disorder segment [253]-[254]	Average Strength= 0.5087		9	A	0.49			SFH820-71	3.8	53.9	3.8	28.8	9.5	0			2.73	1.72	2.68		R1	20	2	0		R1	66.16	17.55	33.84	82.45
						R3	12	12						Predicted disorder segment [389]-[404]	Average Strength= 0.7404		10	R	0.45			SFH919-58	5	47.5	2.5	27.5	17.5	0			2.91	1.84	0.6		R1	25	3	0		R1	67.71	23.01	32.29	76.99
							Mean	Mean	Mean	Mean	Mean	Mean		Predicted disorder segment [412]-[427]	Average Strength= 0.6951		11	P	0.38												3.65	1.96	2.1		R2	11	4	0		R1	72.26	17.85	27.74	82.15
							7.33333	7.44444	1.5	16.3333	1	11.6667		Predicted disorder segment [451]-[472]	Average Strength= 0.8027		12	S	0.31												2.17	2.08	1.7		R2	12	1	1		R1	72.4	24.54	27.6	75.46
							SD	SD	SD	SD	SD	SD		Predicted disorder segment [509]-[544]	Average Strength= 0.8126		13	F	0.26												2.47	2.2	1.72		R2	14	0	1		R1	68.33	12.52	31.67	87.48
							4.1833	3.71184	1.04881	5.04645	1.26491	3.55903		Predicted disorder segment [576]-[586]	Average Strength= 0.5828		14	T	0.23												3.58	2.32	1.73		R2	14	2	4		R1	16.24	22.39	83.76	77.61
														Predicted disorder segment [610]-[620]	Average Strength= 0.5718		15	T	0.25												3.26	2.44	0.74		R2	12	3	2		R1	70.47	24.49	29.53	75.51
														Predicted disorder segment [623]-[624]	Average Strength= 0.5035		16	G	0.29												2.93	2.56	0.75		R2	16	3			R1	74.75	20.51	25.25	79.49
																	17	F	0.32												2.05	2.68	0.76		R2	23	6			R1	74.39	11.47	25.61	88.53
																	18	E	0.33												2.77	2.8	0.77		R2	22	7			R1	73.03	15.76	26.97	84.24
																	19	G	0.29												3.71	0	0.87		R2	23	2			R1	71.07	14.29	28.93	85.71
																	20	F	0.31												2.93	1	0.79		R2	24	1			R1	66.49	9.66	33.51	90.34
																	21	L	0.33												3.5	1.67	0.8		R2	25	0			R1	73.6	18.08	26.4	81.92
																	22	S	0.35												2.18	3.28	1.86		R3	23	2			R1	67.64	8.21	32.36	91.79
																	23	S	0.36												2.48	0.5	0.82		R3	21	3	2		R1	73.24	10.75	26.76	89.25
																	24	D	0.37												2.88	3.52	0.83		R3	19	1	0		R1	69.9	16.14	30.1	83.86
																	25	E	0.38												3.3	1.64	0.84		R3	11	0	0		R1	69.38	21.22	30.62	78.78
																	26	K	0.43												3.72	1.76	0.85		R3	12	0	0		R1	68.9	24.02	31.1	75.98
																	27	K	0.5												2.25	1.88	2.86		R3	15	0	0		R1	24.69	12.92	75.31	87.08
																	28	E	0.6												3.78	1	0.87			Mean	Mean	Mean		R1	70.33	20.34	29.67	79.66
																	29	R	0.68												2.28	2.12	0.88			17.0741	2	1.2		R1	72.2	17.65	27.8	82.35
																	30	K	0.75												3.77	2.24	0.89			SD	SD	SD		R1	67.96	24.48	32.04	75.52
																	31	S	0.83												4.04	1.36	0.9			5.18078	1.81871	1.88065		R1	70.41	9.5	29.59	90.5
																	32	D	0.9												4.36	1.44	0.91							R1	68.71	22.59	31.29	77.41
																	33	F	0.92												4.68	3	0.92							R1	70.42	8.91	29.58	91.09
																	34	E	0.95												5	1.72	0.93							R1	67.98	11.86	32.02	88.14
																	35	N	0.97												2.32	0.84	0.94							R1	69.83	14.25	30.17	85.75
																	36	S	0.97												2.64	1	0.95							R1	70.54	24.49	29.46	75.51
																	37	E	0.97												2	1	0.96							R1	70.18	13.98	29.82	86.02
																	38	D	0.97												2.32	1	0.97							R1	65.44	20.94	34.56	79.06
																	39	E	0.97												2.78	1	0.98							R1	73.24	8.41	26.76	91.59
																	40	R	0.97												2.99	1	1							R1	67.67	11.8	32.33	88.2
																	41	R	0.97												3.2	2	2							R1	73.15	12.01	26.85	87.99
																	42	T	0.98												3.45	1	0.82							R1	72.34	12.7	27.66	87.3
																	43	R	0.99												Mean	Mean	Mean							R1	69.71	20.9	30.29	79.1
																	44	I	0.99												3.03738	1.65167	1.0969							R1	72.78	24.54	27.22	75.46
																	45	G	0.99												SD	SD	SD							R1	74.83	14.72	25.17	85.28
																	46	S	0.99												0.746831	0.791547	0.597019							R1	72.1	12.5	27.9	87.5
																	47	L	0.99																					R1	65.01	22.13	34.99	77.87
																	48	K	0.98																					R1	72.86	13.86	27.14	86.14
																	49	K	0.97																					R1	71.11	10.32	28.89	89.68
																	50	K	0.95																					R1	66.88	8.71	33.12	91.29
																	51	A	0.93																					R1	71.88	16.3	28.12	83.7
																	52	I	0.91																					R1	74.13	15.34	25.87	84.66
																	53	N	0.89																					R1	71.35	22.93	28.65	77.07
																	54	A	0.87																					R1	73.23	16.65	26.77	83.35
																	55	S	0.86																					R1	72.18	18.57	27.82	81.43
																	56	T	0.86																					R1	68.31	22.52	31.69	77.48
																	57	K	0.87																					R1	72.14	17	27.86	83
																	58	F	0.88																					R1	71.43	24.96	28.57	75.04
																	59	K	0.9																					R1	65.83	16.31	34.17	83.69
																	60	H	0.91																					R1	71.37	12.25	28.63	87.75
																	61	S	0.93																					R1	66.15	13.86	33.85	86.14
																	62	L	0.95																					R1	71.38	10.18	28.62	89.82
																	63	K	0.97																					R1	68.75	13.28	31.25	86.72
																	64	K	0.97																					R1	65	15.06	35	84.94
																	65	K	0.98																					R1	67.1	13.95	32.9	86.05
																	66	S	0.99																					R1	68.59	19.89	31.41	80.11
																	67	G	0.99																					R1	72.98	22.25	27.02	77.75
																	68	R	0.99																					R1	72.18	11.21	27.82	88.79
																	69	R	0.99																					R1	69.59	9.94	30.41	90.06
																	70	K	1																					R1	69.83	24.52	30.17	75.48
																	71	S	1																					R1	73.15	8.95	26.85	91.05
																	72	D	0.97																					R1	72.72	11.62	27.28	88.38
																	73	G	0.94																					R1	71.78	23.53	28.22	76.47
																	74	R	0.91																					R1	72.34	15.61	27.66	84.39
																	75	V	0.88																					R1	67.85	21.51	32.15	78.49
																	76	S	0.86																					R1	68.71	21.04	31.29	78.96
																	77	S	0.84																					R1	72.83	15.91	27.17	84.09
																	78	V	0.81																					R1	74.41	16.17	25.59	83.83
																	79	S	0.78																					R1	74.47	13.68	25.53	86.32
																	80	I	0.75																					R1	73.41	15.24	26.59	84.76
																	81	E	0.74																					R1	73.32	10.35	26.68	89.65
																	82	D	0.73																					R1	69.5	10.34	30.5	89.66
																	83	V	0.71																					R1	66.78	15.18	33.22	84.82
																	84	R	0.68																					R1	73.95	9.9	26.05	90.1
																	85	D	0.64																					R1	69.26	10.24	30.74	89.76
																	86	V	0.59																					R1	72.83	9.86	27.17	90.14
																	87	E	0.56																					R1	67.08	9.71	32.92	90.29
																	88	E	0.5																					R1	71.66	21.35	28.34	78.65
																	89	L	0.47																					R1	73.43	22.64	26.57	77.36
																	90	Q	0.43																					R1	69.91	16.41	30.09	83.59
																	91	A	0.43																					R1	69.21	15.45	30.79	84.55
																	92	V	0.45																					R1	70.15	24.49	29.85	75.51
																	93	D	0.47																					R1	67.27	9.77	32.73	90.23
																	94	A	0.44																					R1	69.17	18.04	30.83	81.96
																	95	F	0.41																					R1	68.07	18.35	31.93	81.65
																	96	R	0.38																					R1	66.76	11.92	33.24	88.08
																	97	Q	0.37																					R1	73.26	14.1	26.74	85.9
																	98	S	0.33																					R1	72.65	13.38	27.35	86.62
																	99	L	0.29																					R2	65.52	19.85	34.48	80.15
																	100	L	0.23																					R2	70.11	9.59	29.89	90.41
																	101	M	0.16																					R2	66.65	15.12	33.35	84.88
																	102	D	0.09																					R2	65.08	9.59	34.92	90.41
																	103	E	0.08																					R2	73.57	14.87	26.43	85.13
																	104	L	0.07																					R2	70.83	21.61	29.17	78.39
																	105	L	0.06																					R2	65.36	14.38	34.64	85.62
																	106	P	0.06																					R2	70.77	23.79	29.23	76.21
																	107	D	0.06																					R2	67.86	16.98	32.14	83.02
																	108	R	0.07																					R2	65.51	11.08	34.49	88.92
																	109	H	0.13																					R2	67.73	22.91	32.27	77.09
																	110	D	0.19																					R2	68.88	19.18	31.12	80.82
																	111	D	0.27																					R2	67.23	10.65	32.77	89.35
																	112	Y	0.34																					R2	71.32	14.88	28.68	85.12
																	113	H	0.38																					R2	72.13	11.13	27.87	88.87
																	114	M	0.47																					R2	68.47	11.75	31.53	88.25
																	115	M	0.48																					R2	73.28	21.68	26.72	78.32
																	116	L	0.53																					R2	67.32	16.08	32.68	83.92
																	117	R	0.55																					R2	73.64	22.98	26.36	77.02
																	118	F	0.49																					R2	67.35	15.66	32.65	84.34
																	119	L	0.44																					R2	65.42	17.02	34.58	82.98
																	120	K	0.4																					R2	65.37	19.81	34.63	80.19
																	121	A	0.36																					R2	69.26	21.32	30.74	78.68
																	122	R	0.36																					R2	70.52	12.11	29.48	87.89
																	123	K	0.31																					R2	70.01	21.76	29.99	78.24
																	124	F	0.3																					R2	65.16	20.38	34.84	79.62
																	125	D	0.25																					R2	72.22	8.04	27.78	91.96
																	126	V	0.26																					R2	68.72	8.21	31.28	91.79
																	127	E	0.3																					R2	74.21	9.75	25.79	90.25
																	128	K	0.34																					R2	73.02	22.8	26.98	77.2
																	129	A	0.31																					R2	67.99	14.97	32.01	85.03
																	130	K	0.26																					R2	73.95	9.48	26.05	90.52
																	131	Q	0.22																					R2	70.86	10.91	29.14	89.09
																	132	M	0.18																					R2	74.54	23.51	25.46	76.49
																	133	W	0.18																					R2	69.86	10.52	30.14	89.48
																	134	A	0.17																					R2	68.63	24.36	31.37	75.64
																	135	D	0.13																					R2	72.65	9.87	27.35	90.13
																	136	M	0.08																					R2	74.31	15.44	25.69	84.56
																	137	I	0.01																					R2	71.61	9.66	28.39	90.34
																	138	Q	0.01																					R2	65.48	22.16	34.52	77.84
																	139	W	0.01																					R2	68.59	23.95	31.41	76.05
																	140	R	0.01																					R2	74.22	11.51	25.78	88.49
																	141	K	0.01																					R2	70.87	15.19	29.13	84.81
																	142	E	0.02																					R2	72.89	9.05	27.11	90.95
																	143	F	0.02																					R2	73.89	17.35	26.11	82.65
																	144	G	0.02																					R2	70.32	10.98	29.68	89.02
																	145	T	0.03																					R2	73.38	18.73	26.62	81.27
																	146	D	0.08																					R2	72.59	15.42	27.41	84.58
																	147	T	0.12																					R2	70.55	10.14	29.45	89.86
																	148	I	0.16																					R2	73.1	21.96	26.9	78.04
																	149	I	0.17																					R2	65.95	19.48	34.05	80.52
																	150	Q	0.17																					R2	69.75	17.33	30.25	82.67
																	151	D	0.17																					R2	73.98	21.46	26.02	78.54
																	152	F	0.17																					R2	65.3	22.96	34.7	77.04
																	153	D	0.17																					R2	67.18	20.31	32.82	79.69
																	154	F	0.16																					R2	70.22	21.18	29.78	78.82
																	155	E	0.11																					R2	69.82	21.9	30.18	78.1
																	156	E	0.07																					R2	71.58	11.83	28.42	88.17
																	157	I	0.03																					R2	65.71	24.73	34.29	75.27
																	158	N	0.02																					R2	72.87	23.42	27.13	76.58
																	159	E	0.02																					R2	70.7	9.12	29.3	90.88
																	160	V	0.01																					R2	66.07	16.1	33.93	83.9
																	161	L	0.01																					R2	68.12	20.29	31.88	79.71
																	162	K	0.01																					R2	74.41	21.38	25.59	78.62
																	163	H	0.01																					R2	67.02	10.99	32.98	89.01
																	164	Y	0.02																					R2	73.17	16.03	26.83	83.97
																	165	P	0.02																					R2	67.59	8.17	32.41	91.83
																	166	Q	0.02																					R2	69.63	13.02	30.37	86.98
																	167	C	0.02																					R2	66.32	24.34	33.68	75.66
																	168	Y	0.02																					R2	69.3	22.29	30.7	77.71
																	169	H	0.02																					R2	74.85	23.04	25.15	76.96
																	170	G	0.03																					R2	66.15	16.34	33.85	83.66
																	171	V	0.06																					R2	65.64	14.55	34.36	85.45
																	172	D	0.08																					R2	66.41	23.72	33.59	76.28
																	173	K	0.09																					R2	72.76	10.22	27.24	89.78
																	174	E	0.13																					R2	68.94	19.85	31.06	80.15
																	175	G	0.22																					R2	68.11	9.86	31.89	90.14
																	176	R	0.32																					R2	72.75	22.43	27.25	77.57
																	177	P	0.42																					R2	71.27	9.95	28.73	90.05
																	178	I	0.51																					R2	67.36	16.5	32.64	83.5
																	179	Y	0.61																					R2	74.48	12.73	25.52	87.27
																	180	I	0.64																					R2	65.04	10.43	34.96	89.57
																	181	E	0.68																					R2	68.03	16.9	31.97	83.1
																	182	R	0.72																					R2	67.02	9.92	32.98	90.08
																	183	L	0.74																					R2	67.94	23.71	32.06	76.29
																	184	G	0.7																					R2	66.47	12.52	33.53	87.48
																	185	K	0.65																					R2	69.86	8.88	30.14	91.12
																	186	V	0.6																					R2	68.36	20.37	31.64	79.63
																	187	D	0.55																					R2	73.27	9.63	26.73	90.37
																	188	P	0.55																					R2	72.73	14.16	27.27	85.84
																	189	N	0.53																					R2	73.34	8.15	26.66	91.85
																	190	R	0.52																					R2	74.89	21.38	25.11	78.62
																	191	L	0.5																					R2	67.73	21.11	32.27	78.89
																	192	M	0.48																					R2	65.52	8.71	34.48	91.29
																	193	Q	0.47																					R3	73.21	13.84	26.79	86.16
																	194	V	0.44																					R3	66.75	11.94	33.25	88.06
																	195	T	0.41																					R3	69.4	22.78	30.6	77.22
																	196	S	0.39																					R3	74.22	10.89	25.78	89.11
																	197	M	0.31																					R3	65.28	16.66	34.72	83.34
																	198	D	0.27																					R3	74.59	19.61	25.41	80.39
																	199	R	0.23																					R3	72.78	12.14	27.22	87.86
																	200	Y	0.2																					R3	74.02	9.93	25.98	90.07
																	201	V	0.16																					R3	68.18	19.38	31.82	80.62
																	202	R	0.13																					R3	66.12	14.98	33.88	85.02
																	203	Y	0.11																					R3	70.21	11.28	29.79	88.72
																	204	H	0.09																					R3	66.52	13.73	33.48	86.27
																	205	V	0.06																					R3	74.23	18.77	25.77	81.23
																	206	K	0.04																					R3	67.81	19.74	32.19	80.26
																	207	E	0.03																					R3	68.87	11.49	31.13	88.51
																	208	F	0.02																					R3	71.95	19.86	28.05	80.14
																	209	E	0.02																					R3	69.66	10.98	30.34	89.02
																	210	R	0.01																					R3	66.9	20.08	33.1	79.92
																	211	S	0.01																					R3	68.44	15.81	31.56	84.19
																	212	F	0.02																					R3	68.22	18.22	31.78	81.78
																	213	M	0.02																					R3	71.86	11.75	28.14	88.25
																	214	I	0.02																					R3	66.59	20.48	33.41	79.52
																	215	K	0.03																					R3	66.18	20.16	33.82	79.84
																	216	F	0.03																					R3	70.52	12.22	29.48	87.78
																	217	P	0.03																					R3	68.09	19.21	31.91	80.79
																	218	S	0.03																					R3	66.66	11.2	33.34	88.8
																	219	C	0.03																					R3	67.03	13.91	32.97	86.09
																	220	T	0.02																					R3	73.07	13.34	26.93	86.66
																	221	I	0.02																					R3	65.83	15.61	34.17	84.39
																	222	S	0.01																					R3	69.32	15.49	30.68	84.51
																	223	A	0.02																					R3	68.28	15.47	31.72	84.53
																	224	K	0.02																					R3	74.5	13.22	25.5	86.78
																	225	R	0.02																					R3	67.71	9.99	32.29	90.01
																	226	H	0.03																					R3	67.03	15.57	32.97	84.43
																	227	I	0.04																					R3	69.09	11.68	30.91	88.32
																	228	D	0.05																					R3	69.66	15.54	30.34	84.46
																	229	S	0.05																					R3	73.16	18.03	26.84	81.97
																	230	S	0.05																					R3	68.93	10.73	31.07	89.27
																	231	T	0.05																					R3	69.97	13.65	30.03	86.35
																	232	T	0.04																					R3	70.15	18.52	29.85	81.48
																	233	I	0.04																					R3	66.24	22.09	33.76	77.91
																	234	L	0.04																					R3	67.71	15.86	32.29	84.14
																	235	D	0.03																					R3	70.79	24.66	29.21	75.34
																	236	V	0.02																					R3	72.05	19.28	27.95	80.72
																	237	Q	0.01																					R3	70.27	18.73	29.73	81.27
																	238	G	0.01																					R3	65.53	16.22	34.47	83.78
																	239	V	0.01																					R3	73.99	12.88	26.01	87.12
																	240	G	0.01																					R3	73.06	10.31	26.94	89.69
																	241	L	0.02																					R3	67.27	20.99	32.73	79.01
																	242	K	0.02																					R3	72.6	17.75	27.4	82.25
																	243	N	0.04																					R3	68.61	18.76	31.39	81.24
																	244	F	0.06																					R3	74.17	17.35	25.83	82.65
																	245	N	0.1																					R3	65.13	18.15	34.87	81.85
																	246	K	0.14																					R3	71.07	15.46	28.93	84.54
																	247	S	0.23																					R3	70.09	17.84	29.91	82.16
																	248	A	0.32																					R3	69.26	12.21	30.74	87.79
																	249	R	0.34																					R3	70.5	10.34	29.5	89.66
																	250	D	0.37																					R3	73.36	10.72	26.64	89.28
																	251	L	0.44																					R3	68.82	12	31.18	88
																	252	I	0.5																					R3	74.7	17.07	25.3	82.93
																	253	T	0.51																					R3	72.45	18.73	27.55	81.27
																	254	R	0.5																					R3	70.88	14.75	29.12	85.25
																	255	L	0.48																					R3	70.85	16.19	29.15	83.81
																	256	Q	0.43																					R3	72.58	19	27.42	81
																	257	K	0.35																					R3	73.88	19.84	26.12	80.16
																	258	I	0.33																					R3	67.71	16.34	32.29	83.66
																	259	D	0.32																					R3	68.6	15.44	31.4	84.56
																	260	G	0.25																					R3	66.89	19.39	33.11	80.61
																	261	D	0.17																					R3	66.56	14.98	33.44	85.02
																	262	N	0.15																					R3	67.83	9.17	32.17	90.83
																	263	Y	0.14																					R3	65.22	20.9	34.78	79.1
																	264	P	0.15																					R3	68.87	10.94	31.13	89.06
																	265	E	0.13																					R3	69.57	23.3	30.43	76.7
																	266	T	0.13																					R3	68.43	14.74	31.57	85.26
																	267	L	0.12																						Mean	Mean	Mean	Mean
																	268	H	0.12																						69.2954	16.0057	30.7046	83.9943
																	269	Q	0.1																						SD	SD	SD	SD
																	270	M	0.1																						6.41133	4.81522	6.41133	4.81522
																	271	F	0.09
																	272	I	0.07
																	273	I	0.03
																	274	N	0.02
																	275	A	0.01
																	276	G	0
																	277	P	0
																	278	G	0
																	279	F	0
																	280	R	0
																	281	L	0
																	282	L	0
																	283	W	0
																	284	N	0
																	285	T	0
																	286	V	0.01
																	287	K	0.01
																	288	S	0.01
																	289	F	0.01
																	290	L	0.01
																	291	D	0.01
																	292	P	0.01
																	293	K	0
																	294	T	0
																	295	S	0
																	296	A	0
																	297	K	0
																	298	I	0
																	299	H	0
																	300	V	0
																	301	L	0
																	302	G	0
																	303	Y	0
																	304	K	0
																	305	Y	0
																	306	L	0
																	307	S	0
																	308	K	0
																	309	L	0
																	310	L	0.01
																	311	E	0.03
																	312	V	0.09
																	313	I	0.15
																	314	D	0.18
																	315	V	0.22
																	316	N	0.27
																	317	E	0.33
																	318	L	0.36
																	319	P	0.4
																	320	E	0.41
																	321	F	0.38
																	322	L	0.34
																	323	G	0.33
																	324	G	0.3
																	325	A	0.25
																	326	C	0.2
																	327	T	0.16
																	328	C	0.12
																	329	A	0.09
																	330	D	0.06
																	331	Q	0.04
																	332	G	0.02
																	333	G	0.01
																	334	C	0.01
																	335	M	0.01
																	336	L	0.01
																	337	S	0.01
																	338	D	0.01
																	339	K	0.01
																	340	G	0.01
																	341	P	0.02
																	342	W	0.02
																	343	K	0.02
																	344	N	0.05
																	345	P	0.1
																	346	E	0.12
																	347	I	0.14
																	348	V	0.15
																	349	K	0.17
																	350	M	0.18
																	351	V	0.18
																	352	L	0.19
																	353	H	0.16
																	354	G	0.13
																	355	G	0.11
																	356	A	0.1
																	357	H	0.1
																	358	R	0.1
																	359	A	0.1
																	360	R	0.1
																	361	Q	0.12
																	362	V	0.12
																	363	V	0.14
																	364	K	0.2
																	365	V	0.2
																	366	L	0.19
																	367	N	0.18
																	368	S	0.16
																	369	E	0.15
																	370	G	0.13
																	371	K	0.12
																	372	V	0.08
																	373	I	0.01
																	374	A	0
																	375	Y	0
																	376	A	0.01
																	377	K	0.01
																	378	P	0.01
																	379	S	0.01
																	380	Y	0.01
																	381	T	0.01
																	382	W	0.03
																	383	I	0.04
																	384	K	0.12
																	385	G	0.17
																	386	S	0.21
																	387	D	0.3
																	388	T	0.4
																	389	S	0.5
																	390	T	0.61
																	391	A	0.7
																	392	E	0.79
																	393	S	0.81
																	394	G	0.85
																	395	S	0.9
																	396	D	0.9
																	397	A	0.89
																	398	E	0.86
																	399	D	0.82
																	400	I	0.77
																	401	G	0.71
																	402	S	0.66
																	403	P	0.58
																	404	K	0.52
																	405	A	0.46
																	406	I	0.44
																	407	K	0.43
																	408	S	0.44
																	409	F	0.46
																	410	S	0.46
																	411	H	0.46
																	412	L	0.53
																	413	R	0.58
																	414	L	0.64
																	415	T	0.66
																	416	P	0.68
																	417	V	0.69
																	418	R	0.72
																	419	E	0.75
																	420	E	0.79
																	421	A	0.8
																	422	K	0.8
																	423	I	0.79
																	424	A	0.8
																	425	G	0.72
																	426	E	0.64
																	427	T	0.56
																	428	S	0.48
																	429	L	0.43
																	430	A	0.38
																	431	G	0.3
																	432	S	0.23
																	433	F	0.15
																	434	P	0.15
																	435	G	0.14
																	436	Y	0.14
																	437	D	0.13
																	438	E	0.09
																	439	Y	0.05
																	440	V	0.03
																	441	P	0.02
																	442	M	0.02
																	443	V	0.01
																	444	D	0.01
																	445	K	0.02
																	446	A	0.09
																	447	V	0.17
																	448	D	0.24
																	449	A	0.34
																	450	T	0.45
																	451	W	0.56
																	452	K	0.63
																	453	V	0.7
																	454	K	0.77
																	455	P	0.81
																	456	A	0.84
																	457	I	0.87
																	458	Q	0.88
																	459	R	0.88
																	460	V	0.88
																	461	A	0.91
																	462	S	0.93
																	463	R	0.93
																	464	G	0.92
																	465	A	0.9
																	466	L	0.85
																	467	M	0.84
																	468	S	0.82
																	469	P	0.79
																	470	T	0.72
																	471	V	0.66
																	472	P	0.58
																	473	K	0.5
																	474	D	0.42
																	475	H	0.36
																	476	E	0.26
																	477	G	0.17
																	478	I	0.1
																	479	K	0.07
																	480	A	0.04
																	481	R	0.03
																	482	V	0.02
																	483	L	0.01
																	484	V	0
																	485	M	0
																	486	F	0
																	487	M	0
																	488	A	0
																	489	F	0
																	490	L	0
																	491	M	0
																	492	A	0
																	493	V	0
																	494	F	0
																	495	T	0
																	496	F	0
																	497	F	0
																	498	R	0
																	499	T	0
																	500	V	0
																	501	T	0
																	502	K	0.01
																	503	K	0.02
																	504	L	0.12
																	505	P	0.22
																	506	A	0.32
																	507	T	0.39
																	508	T	0.44
																	509	T	0.54
																	510	S	0.64
																	511	S	0.75
																	512	P	0.84
																	513	A	0.85
																	514	E	0.85
																	515	T	0.86
																	516	Q	0.88
																	517	G	0.92
																	518	N	0.92
																	519	A	0.91
																	520	I	0.89
																	521	E	0.87
																	522	L	0.86
																	523	G	0.85
																	524	S	0.85
																	525	N	0.84
																	526	G	0.84
																	527	E	0.84
																	528	G	0.85
																	529	V	0.85
																	530	K	0.86
																	531	E	0.86
																	532	E	0.87
																	533	C	0.87
																	534	R	0.87
																	535	P	0.87
																	536	P	0.86
																	537	S	0.85
																	538	P	0.83
																	539	V	0.79
																	540	P	0.77
																	541	D	0.7
																	542	L	0.62
																	543	T	0.58
																	544	E	0.52
																	545	T	0.47
																	546	D	0.44
																	547	L	0.38
																	548	L	0.33
																	549	N	0.26
																	550	C	0.23
																	551	V	0.22
																	552	T	0.17
																	553	K	0.13
																	554	K	0.09
																	555	L	0.03
																	556	T	0.02
																	557	E	0.02
																	558	L	0.01
																	559	E	0.01
																	560	G	0.02
																	561	K	0.06
																	562	I	0.07
																	563	G	0.08
																	564	T	0.09
																	565	L	0.1
																	566	Q	0.11
																	567	S	0.12
																	568	K	0.16
																	569	P	0.2
																	570	N	0.2
																	571	E	0.21
																	572	M	0.27
																	573	P	0.32
																	574	Y	0.37
																	575	E	0.44
																	576	K	0.5
																	577	E	0.53
																	578	E	0.55
																	579	L	0.58
																	580	L	0.61
																	581	N	0.62
																	582	A	0.63
																	583	A	0.64
																	584	V	0.63
																	585	C	0.58
																	586	R	0.54
																	587	V	0.5
																	588	D	0.44
																	589	A	0.42
																	590	L	0.37
																	591	E	0.32
																	592	A	0.3
																	593	E	0.28
																	594	L	0.31
																	595	I	0.33
																	596	A	0.36
																	597	T	0.39
																	598	K	0.41
																	599	K	0.43
																	600	A	0.41
																	601	L	0.36
																	602	Y	0.32
																	603	E	0.3
																	604	A	0.27
																	605	L	0.28
																	606	M	0.3
																	607	R	0.32
																	608	Q	0.35
																	609	E	0.43
																	610	E	0.51
																	611	L	0.58
																	612	L	0.64
																	613	A	0.68
																	614	Y	0.64
																	615	I	0.57
																	616	D	0.54
																	617	R	0.53
																	618	Q	0.53
																	619	E	0.54
																	620	E	0.52
																	621	A	0.49
																	622	Q	0.47
																	623	F	0.5
																	624	Q	0.51
																	625	K	0.48
																	626	M	0.42
																	627	K	0.34
																	628	K	0.26
																	629	K	0.21
																	630	K	0.17
																	631	K	0.13
																	632	K	0.09
																	633	H	0.08
																	634	L	0.09
																	635	F	0.09
																	636	C	0.08
																	637	F	0.05

## Sheet: Fig6
	PIN2-GFP signal intensity						Endosomes per cell				Cells with proper PIN2 polarity								BFA bodies						FRAP of PIN2 - Relative signal recovery
Panel:	6A						6B				6C								6E						6F
	WT	sfh8	K135	rsw4			WT	sfh8			WT	sfh8	rsw4	k135	SFH8R84A	S-SFH8	HF-SFH8			WT		sfh8				WT		sfh8
R1	43	0	37	19		R1	6	23		R1	96	55	60	82	48	95	95		Τime (h)	Mock	CHX	Mock	CHX		Time (sec)	Mean	SD	Mean	SD
R1	50	0	33	15		R1	1	23		R2	98	45	63	55	52	82	82		0	0	0	9.6	5.2		-9	1	0	1	0
R1	33	0	33	15		R1	3	11		R3	90	66	45	63	56	88	88		30	19.86	9.78	18.09	5.24		-6	0.99	0.01	1.01	0.02
R1	36	0	35	19		R1	0	26		R4	98	48	68	48	38	65	98		60	28.17	6.89	33.63	6.2		-3	1	0.01	1.02	0.06
R1	41	4	33	19		R1	6	3		R5	100	55	36	80	21	99	99		90	12.2	9.62	30.97	5.02		0	0.58	0.01	0.56	0.04
R1	31	12	33	19		R1	2	9		R6	88	63	78	73	48	98	98		120	0.5	0.55	16.32	2.98		3	0.64	0.01	0.56	0.04
R1	37	16	33	22		R1	4	5		R7	100	80	56	81	44	100	98			Mean	Mean	Mean	Mean		6	0.65	0.08	0.56	0.02
R1	21	17	36	23		R1	2	1		R8	89	63	40	66	72	89	89			12.146	5.368	21.722	4.928		9	0.66	0.09	0.57	0.05
R1	23	11	39	23		R1	6	7		R9	100	65	56	67	78	88	78			SD	SD	SD	SD		12	0.66	0.03	0.56	0.01
R1	29	5	38	23		R1	1	19		R10	89	70	56	89	48	72	48			12.2416	4.79297	10.2059	1.18242		15	0.66	0.03	0.57	0.01
R1	18	7	32	22		R1	2	18			Mean	Mean	Mean	Mean	Mean	Mean	Mean								18	0.68	0.07	0.58	0.01
R1	26	2	40	19		R1	3	26			94.8	61	55.8	70.4	50.5	87.6	87.3								21	0.68	0.08	0.58	0.01
R1	43	10	40	17		R1	3	3			SD	SD	SD	SD	SD	SD	SD								24	0.69	0.06	0.58	0.05
R1	50	10	40	13		R1	6	13			5.15967	10.4775	12.7785	12.9803	16.1193	11.7113	15.6422								27	0.7	0.04	0.58	0.01
R1	49	11	29	13		R1	2	25																	30	0.7	0.03	0.59	0.01
R1	41	15	25	13		R1	4	20																	33	0.7	0.02	0.59	0.01
R1	46	19	29	13		R1	6	25																	36	0.7	0.03	0.58	0.01
R1	50	16	39	9		R1	7	10																	39	0.71	0.03	0.59	0.02
R1	44	16	39	11		R1	4	29																	42	0.71	0.03	0.59	0.02
R1	30	25	35	20		R1	5	1																	45	0.71	0.07	0.59	0.02
R1	36	13	35	24		R1	8	30																	48	0.71	0.07	0.59	0.01
R1	31	10	36	24		R1	4	24																	51	0.72	0.03	0.59	0.01
R1	33	13	37	24		R1	5	10																	54	0.73	0.05	0.59	0.02
R1	34	20	32	25		R1	4	2																	57	0.72	0.04	0.59	0.01
R1	44	16	31	25		R1	8	1																	60	0.73	0.04	0.6	0.02
R1	39	21	31	21		R1	5	29																	63	0.72	0.04	0.61	0.02
R1	27	17	28	16		R1	8	30																	66	0.73	0.03	0.61	0.02
R1	22	15	30	13		R1	1	19																	69	0.73	0.05	0.6	0.02
R1	25	13	30	20		R1	0	19																	72	0.72	0.02	0.6	0.02
R1	16	17	30	20		R1	7	18																	75	0.72	0.03	0.62	0.03
R1	33	9	19	14		R1	5	16																	78	0.73	0.03	0.61	0.02
R1	36	13	18	14		R2	2	1																	81	0.74	0.02	0.62	0.02
R1	50	8	19	24		R2	2	6																	84	0.73	0.03	0.62	0.02
R1	55	3	20	20		R2	4	18																	87	0.73	0.03	0.61	0.03
R1	65	0	19	12		R2	3	17																	90	0.72	0.05	0.62	0.03
R1	59	2	19	12		R2	0	17																	93	0.73	0.04	0.61	0.02
R1	59	1	19	41		R2	6	0																	96	0.71	0.04	0.61	0.03
R1	72	0	17	39		R2	8	8																	99	0.72	0.03	0.61	0.02
R1	30	1	17	10		R2	7	12																	102	0.73	0.04	0.62	0.03
R1	28	0	38	30		R2	4	21																	105	0.73	0.05	0.61	0.03
R1	26	2	39	19		R2	2	21																	108	0.73	0.04	0.62	0.03
R1	32	4	35	13		R2	0	21																	111	0.72	0.04	0.62	0.03
R1	36	2	35	35		R2	3	4																	114	0.73	0.04	0.62	0.03
R1	54	8	42	25		R2	0	12																	117	0.74	0.04	0.61	0.02
R1	40	11	42	27		R2	5	24																	120	0.72	0.05	0.61	0.03
R1	34	8	33	34		R2	2	12																	123	0.71	0.04	0.62	0.02
R1	55	12	33	30		R2	6	28																	126	0.73	0.07	0.62	0.02
R1	32	12	17	34		R2	2	12																	129	0.73	0.04	0.62	0.03
R1	32	12	17	10		R2	8	10																	132	0.73	0.04	0.63	0.02
R1	36	5	19	10		R2	6	3																	135	0.73	0.04	0.62	0.03
R1	39	21	19	29		R2	4	2																	138	0.74	0.04	0.62	0.03
R1	29	12	19			R2	5	10																	141	0.73	0.05	0.62	0.03
R1	38	13	15			R2	2	24																	144	0.73	0.05	0.63	0.02
R1	41	12	26			R2	5	12																	147	0.73	0.04	0.62	0.02
R1	36	12	30			R2	0	9																	150	0.73	0.04	0.63	0.03
R1	33	22	21			R2	1	22																	153	0.73	0.04	0.62	0.03
R1	27	24	21			R2	4	13																	156	0.73	0.05	0.62	0.03
R1	34	19				R2	8	15																	159	0.74	0.06	0.62	0.03
R1	45	12				R2	4	28																	162	0.74	0.03	0.63	0.03
R1	52	9				R2	2	2																	165	0.75	0.03	0.63	0.03
R1	37	11				R2	0	15																	168	0.74	0.03	0.63	0.03
R1	43	19				R2	5	19																	171	0.75	0.03	0.62	0.03
R1	63	16				R2	6	8																	174	0.75	0.03	0.63	0.03
R1	68	14				R2	2	4																	177	0.75	0.03	0.62	0.03
R1	54	8				R2	1	9																	180	0.74	0.04	0.63	0.03
R1	35	20				R2	7	28																	183	0.76	0.07	0.61	0.03
R1	34	12				R3	3	27																	186	0.74	0.04	0.62	0.03
R1	41	34				R3	5	22																	189	0.76	0.04	0.63	0.04
R1	34	34				R3	4	28																	192	0.75	0.03	0.63	0.03
R1	55	15				R3	1	11																	195	0.76	0.04	0.63	0.03
R1		16				R3	0	4																	198	0.76	0.03	0.63	0.03
R1		16				R3	1	10																	201	0.76	0.04	0.63	0.04
R1		12				R3	7	19																	204	0.75	0.04	0.64	0.04
R1		20				R3	2	0																	207	0.75	0.03	0.63	0.03
R1		20				R3	6	11																	210	0.75	0.04	0.63	0.04
R1		6				R3	3	22																	213	0.76	0.04	0.63	0.04
R1		6				R3	8	10																	216	0.75	0.04	0.63	0.03
R1		11				R3	2	21																	219	0.76	0.04	0.62	0.04
R1		5				R3	1	17																	222	0.75	0.04	0.64	0.04
R1		5				R3	4	25																	225	0.76	0.04	0.63	0.03
R1		15				R3	1	3																	228	0.76	0.03	0.64	0.04
R1		15				R3	8	23																	231	0.77	0.04	0.64	0.04
R1		15				R3	1	18																	234	0.76	0.04	0.62	0.03
R1		8				R3	0	20																	237	0.77	0.03	0.63	0.04
R1		6				R3	0	20																	240	0.76	0.03	0.64	0.04
R1		8				R3	2	10																	243	0.78	0.03	0.64	0.04
R1		8				R3	4	4																	246	0.77	0.03	0.63	0.04
R1		4				R3	5	21																	249	0.77	0.04	0.63	0.04
R1		9				R3	6	21																	252	0.76	0.04	0.63	0.05
R1		16				R3	8	3																	255	0.77	0.03	0.64	0.04
R1		12				R3	5	18																	258	0.77	0.04	0.63	0.04
R1		6				R4	1	9																	261	0.79	0.04	0.64	0.05
R1		7				R4	4	30																	264	0.74	0.03	0.64	0.04
R1		3				R4	0	4																	267	0.77	0.04	0.65	0.05
R1		9				R4	0	18																	270	0.77	0.04	0.64	0.05
R1		16				R4	2	15																	273	0.77	0.03	0.64	0.04
R1		5				R4	1	8																	276	0.77	0.04	0.63	0.05
R1		3				R4	1	23																	279	0.77	0.04	0.64	0.05
R1		3				R4	6	25																	282	0.77	0.05	0.65	0.05
R1		3				R4	1	27																	285	0.77	0.01	0.66	0.04
R1		0				R4	6	10																	288	0.77	0.01	0.65	0.05
R1		10				R4	0	1
R1		11				R4	7	12
R1		4				R4	7	25
R1		14				R4	6	22
R1		4				R4	3	10
R1		11				R4	0	29
R1		12				R4	7	21
R1		7				R4	3	8
R2	58	34	22	12		R4	8	18
R2	50	14	33	24		R4	6	13
R2	58	27	32	31		R4	2	24
R2	54	24	26	31		R4	2	9
R2	44	9	18	33		R4	4	7
R2	36	20	18	19		R4	8	5
R2	35	18	18	36		R4	6	5
R2	26	16	22	18		R4	6	24
R2	22	7	25	13		R4	2	15
R2	30	22	25	12		R4	5	25
R2	49	21	23	19		R4	7	29
R2	17	17	23	19		R4	7	4
R2	20	6	21	11		R4	7	28
R2	20	13	22	9		R4	2	26
R2	34	15	19	26			Mean	Mean
R2	32	5	19	24			3.80488	15.2764
R2	31	5	14	24			SD	SD
R2	34	2	17	24			2.54358	8.8209
R2	34	1	23	28
R2	54	0	18	31
R2	54	0	18	31
R2	33	0	16	26
R2	45	0	20	25
R1	38	0	31	26
R1	39	1	18	20
R1	48	1	18	19
R1	39	4	21	28
R2	26	7	21	30
R2	40	6	22	27
R2	31	13	23	11
R2	36	9	23	11
R2	38	22	21	15
R2	19	25	19	17
R2	22	17	18	17
R2	28	34	16	21
R2	43	15	16	21
R2	34	17	16	24
R2	31	21	19	26
R2	34	8	19	21
R2	26	18	26	22
R2	33	20	28	23
R2	29	7	41	23
R2	33	7	38	22
R2	31	10	21	24
R2	29	14	17	27
R2	29	14	18	19
R2	30	9	22	18
R2	34	13	27	17
R2	30	10	26	26
R2	26	3	26	26
R2	37	7	21	29
R2	46	21	25	35
R2	57	17	25	35
R2	18	9	23	37
R2	36	5	23	26
R2	19	5	20	28
R2	19	22	20	36
R2	41	20	21	36
R2	45	0	22	37
R2	51	0		35
R2	40	0		37
R2	47	6		37
R2	44	12		35
R2	39	8		36
R2	39	3		30
R2	43	3		32
R2	62	0		33
R2	56	0		31
R2	23	0		32
R2	21	0		33
R2	27	0		33
R2	21	0		37
R2	52	0		32
R2	41	0		32
R2	32	0
R2	16	0
R2	38	0
R2	62	0
R2	59	3
R2	64	11
R2	44	9
R2	66	11
R2	35	5
R2	28	13
R2	43	1
R2	51	13
R2	39	12
R2	42	7
R2	55	10
R2	52	7
R2	48	15
R2	47	17
R2	31	16
R2	36	7
	Mean	Mean	Mean	Mean
	38.4634	10.1478	25.7672	23.616
	SD	SD	SD	SD
	12.0237	7.61043	7.74637	8.11787

## Sheet: Fig7
	PCC colocalization apical/basal											PCC colocalization lateral					Polarity index											PCC colocalization
Panel:	7B left											7B right					7C											7D
	SFH8/PIN2			KIN7.3/PIN2			SFH8/KIN7.3					SFH8/PIN2 lateral					1			2			3					HF-mScarlet	SFH8-mScarlet-HF	Kin7.3tagrfp
	1	2	3	1	2	3	1	2	3		R1	1	2	3			SFH8-mNeon	GFP-KIN7.3	PIN2-GFP	SFH8-mNeon	GFP-KIN7.3	PIN2-GFP	SFH8-mNeon	GFP-KIN7.3	PIN2-GFP		R1	0.1	0.88	0.73
R1	0.21	0.84	0.94	0.34	0.68	0.72	0.26	0.86	0.85		R1	0.56	0.49	0.44		R1	1.38	0.26	0.81	0.34	0.72	2.24	1.55	4.93	6.17		R1	0.08	0.82	0.76
R1	0.24	0.79	0.95	0.59	0.86	0.96	0.28	0.72	0.89		R1	0.26	0.46	0.4		R1	1.13	0.28	1.2	0.59	0.96	3.5	1.7	4.25	6.8		R1	0.01	0.88	0.82
R1	0.23	0.71	1	0.6	0.82	0.89			0.95		R1	0.28	0.33	0.41		R1	1.13	0.31	1.06	0.6	1.56	5	1.52	4.92	6.8		R1	0.05	0.82	0.75
R1	0.21	0.44	0.95	0.64	0.56	0.83			0.86		R1	0.31	0.33	0.45		R1	1.04	0.41	0.9	0.64	1.15	2.67	7.5	3.88	6.6		R1	0.02	0.85	0.88
R1	0.23	0.79	0.73	0.38	0.81	0.83					R1	0.41	0.33	0.43		R1	1.53	0.5	1	0.98	1.87	2.17	3.9	4.5	6		R1	0.1	0.84	0.73
R1	0.22	0.75	0.77	0.42	0.75	0.83					R1	0.12	0.24	0.23		R1	1.71	0.4	0.68	0.76	1.59	2.17	5.2				R1	0.02	0.84	0.86
R1	0.3	0.75	0.95	0.38	0.69	0.89					R1	0.16	0.11	0.12		R1	1.05			0.67	1.14	2.5	1.97				R1	0	0.83	0.73
R1	0.24	0.66	0.89	0.49	0.87	0.87					R1	0.36	0.38	0.56		R1	0.52			0.67	1.07	2.2	2.13				R1	0.07	0.82	0.85
R1	0.2	0.74	0.74	0.48	0.82	0.82					R1	0.55	0.31	0		R1	0.65			0.97		5	1.97				R1	0.09	0.89	0.83
R1	0.27	0.62	0.79	0.47	0.73	0.88					R1	0.53	0.56	0.52		R1	0.37			0.73		4.45	5				R1	0.05	0.87	0.9
R1	0.29	0.78	0.9	0.45	0.68	0.86					R1	0.43	0.6	0.33		R1	0.73			1.1		3.35	5				R1	0.1	0.9	0.79
R1	0.21	0.71	0.95	0.34	0.68	0.86					R1	0.31	0.66	0.5		R1	0.95			1.29		2.24	4.41				R1	0.07	0.84	0.89
R1		0.7	0.87	0.38	0.74	0.85					R1	0.53	0.48	0.3		R1	1.69			1.13		3.25	2.7				R1	0.09	0.85	0.81
R1		0.7	0.87	0.44	0.72	0.89					R1	0.36	0.44	0.39		R1	1.55			2.03		2.23	4.88				R1	0.08	0.81	0.85
R1		0.67		0.43							R1	0.51	0.62	0.34		R1	0.86			1.69		1.23	5.31				R1	0.08	0.85	0.78
R1		0.7									R2	0.43	0.55	0.3		R1	0.72			1.36		0.23	7.8				R1	0.04	0.85	0.71
R2	0.2	0.72	0.72	0.36	0.84	0.87	0.31	0.99	0.72		R2	0.22	0.23	0.22		R2	1	0.3	0.86	1.61	1.2	2.34	1	5.18	2.58		R1	0.06	0.83	0.82
R2	0.25	0.75	0.86	0.47	0.87	0.83			0.84		R2	0.45	0.22	0.29		R2	0.84	0.38	0.82	0.76	1.58	3.25	0.72	2.1	6.25		R1	0.01	0.89	0.82
R2	0.23	0.74	0.85	0.37	0.62	0.87			0.81		R2	0.39	0.29	0.37		R2	0.79	0.39	0.56	0.65	0.89	4.23	5.25	4.37	7.08		R1	0.09	0.84	0.81
R2	0.26	0.68	1	0.43	0.7	0.88			0.83		R2	0.32	0.3	0.32		R2	1.54	0.49	0.94	2.43	0.38	2.2	2.31	2.02			R1	0.04	0.83	0.87
R2	0.23	0.78	0.89	0.3	0.66	0.87			0.87		R2	0.44	0.26	0.39		R2	1.33	0.46		1.12	0.83	1	1.32				R1	0.07	0.85	0.9
R2	0.21	0.65	0.94	0.41	0.89	0.82			0.83		R2	0.39	0.4	0.63		R2	1.28			0.88		3.3	2.29				R1	0.09	0.82	0.88
R2	0.24	0.61	0.95	0.5	0.73	0.87			0.81		R2	0.2	0.32	0.7		R2	1.03			1.49			1.38				R1	0.04	0.86	0.88
R2	0.21	0.65	0.98	0.33	0.76	0.83					R2	0.59	0.22	0.49		R2	0.71			0.4			1.01				R1	0.04	0.85	0.71
R2	0.23	0.74	0.74	0.3	0.82	0.81					R2	0.35	0.37	0.41		R2	0.44			1.05			1.32				R1	0.08	0.83	0.89
R2		0.71	0.75	0.44	0.63	0.87					R2	0.35	0.38	0.32		R2	0.4			0.37			1.39				R1	0.05	0.86	0.75
R2		0.66	0.95	0.39	0.87	0.89					R3	0.27	0.31	0.48		R2	0.41			2.03			5.83				R1	0.03	0.87	0.78
R3	0.23	0.68	0.85	0.46	0.68	0.86	0.41	0.84	0.79		R3	0.45	0.33	0.39		R3	0.73	0.33	1.05	1.38	1.05	2.97	4.82	5.88	4.33		R1	0.06	0.87	0.75
R3	0.21	0.68	0.75	0.36	0.7	0.82		0.79	0.71		R3	0.33	0.31	0.39		R3	0.68	0.33	1.09	1.35	1.45	2.39	4.32	5.2	3.06		R1	0.03	0.86	0.77
R3	0.21	0.62	0.88	0.47	0.73	0.84			0.73		R3	0.52	0.23	0.56		R3	1	0.33	2.7	0.95	1.17	3.78	4.81	4.55	5		R1	0.06	0.88	0.71
R3	0.24	0.68	0.8	0.46	0.87	0.85			0.79		R3	0.27	0.34	0.49		R3	1.14	0.46		1.18	0.89	2.83	6.58	2.45			R1	0.05	0.85	0.73
R3	0.28	0.72	0.71	0.34	0.77	0.84			0.81		R3	0.27	0.29	0.63		R3	0.79	1.03		1.12		3.63	2.96				R1	0.02	0.87	0.72
R3	0.24	0.63	0.91	0.48	0.75	0.86					R3	0.42	0.35	0.64		R3	0.75	1.79		0.67		2.47	6.54				R1	0.05	0.87	0.71
R3	0.25	0.69	0.7	0.32	0.86	0.8					R3	0.29	0.24	0.63		R3	0.85			0.63		3.2	3.4				R1	0.09	0.82	0.75
R3	0.24	0.69	0.81	0.5	0.74	0.88					R3	0.36	0.23	0.66		R3	0.89			0.53			4.05				R1	0.09	0.84	0.86
R3	0.25	0.68	0.81	0.37	0.65	0.9					R3	0.21	0.37	0.63		R3	1.02			1.1			5.08				R1	0.06	0.82	0.71
R3	0.28	0.76	0.72	0.5	0.7	0.86					R3	0.55	0.37	0.67		R3				1.09			3.37				R1	0.02	0.85	0.83
R3	0.26	0.64	0.82	0.49	0.9	0.82						Mean	Mean	Mean		R3				1.21			2.38				R1	0.02	0.82	0.79
R3	0.28	0.66	0.93	0.33	0.85	0.84						0.371622	0.358108	0.433243		R3				1.08			2.15				R1	0.08	0.83	0.77
R3	0.28	0.7	0.75	0.44	0.79	0.89						SD	SD	SD		R3							4.05				R1	0.03	0.85	0.82
R3	0.28	0.65	0.83	0.33	0.8	0.85						0.12075	0.124651	0.159566			Mean	Mean	Mean	Mean	Mean	Mean	Mean	Mean	Mean		R1	0.08	0.88	0.87
R3	0.26	0.64	0.74	0.34	0.67	0.87											0.961944	0.497059	1.05154	1.04179	1.14706	2.82828	3.52175	4.17154	5.51545		R1	0.09	0.9	0.75
	Mean	Mean	Mean	Mean	Mean	Mean	Mean	Mean	Mean								SD	SD	SD	SD	SD	SD	SD	SD	SD		R1	0.04	0.83	0.88
	0.241667	0.694286	0.8485	0.422439	0.7565	0.85425	0.315	0.84	0.818125								0.362876	0.375962	0.52499	0.472679	0.372974	1.08697	1.93184	1.2381	1.56346		R1	0.07	0.83	0.72
	SD	SD	SD	SD	SD	SD	SD	SD	SD																		R1	0.07	0.81	0.79
	0.0277231	0.066301	0.0918625	0.0814488	0.0859502	0.0374773	0.0665833	0.0997497	0.0630575																		R2	0.06	0.9	0.83
																											R2	0.03	0.88	0.8
																											R2	0.05	0.81	0.78
																											R2	0.02	0.88	0.73
																											R2	0.09	0.88	0.74
																											R2	0.02	0.89	0.89
																											R2	0.09	0.82	0.8
																											R2	0.05	0.9	0.73
																											R2	0.09	0.84	0.75
																											R2	0.01	0.89	0.73
																											R2	0.07	0.9	0.73
																											R2	0.08	0.88	0.86
																											R2	0.06	0.89	0.87
																											R2	0.1	0.87	0.87
																											R2	0.03	0.89	0.76
																											R2	0.09	0.89	0.71
																											R2	0.05	0.89	0.89
																											R2	0.03	0.81	0.8
																											R2	0.01	0.87	0.85
																											R2	0.03	0.83	0.74
																											R2	0.01	0.86	0.78
																											R2	0.03	0.88	0.8
																											R2	0.08	0.88	0.75
																											R2	0.06	0.85	0.74
																											R2	0.08	0.87	0.79
																											R2	0.04	0.87	0.79
																											R2	0.03	0.83	0.83
																											R2	0.08	0.85	0.71
																											R2	0.02	0.85	0.86
																											R2	0.05	0.85	0.9
																											R2	0	0.82	0.72
																											R2	0.04	0.81	0.75
																											R2	0.01	0.84	0.77
																											R2	0.04	0.85	0.73
																											R2	0.07	0.86	0.8
																											R2	0.02	0.86	0.86
																											R2	0.04	0.9	0.81
																											R2	0.04	0.88	0.87
																											R3	0.05	0.89	0.88
																											R3	0.03	0.85	0.89
																											R3	0.04	0.89	0.77
																											R3	0.06	0.86	0.89
																											R3	0.08	0.85	0.8
																											R3	0.05	0.83	0.88
																											R3	0.08	0.84	0.78
																											R3	0.08	0.82	0.73
																											R3	0.09	0.82	0.73
																											R3	0.01	0.81	0.82
																											R3	0.06	0.9	0.9
																											R3	0.02	0.85	0.82
																											R3	0.06	0.88	0.79
																											R3	0.08	0.83	0.78
																											R3	0.08	0.86	0.88
																											R3	0.09	0.87	0.86
																											R3	0	0.86	0.8
																											R3	0.07	0.84	0.71
																											R3	0.1	0.84	0.72
																											R3	0.09	0.85	0.84
																											R3	0.08	0.85	0.71
																											R3	0.06	0.87	0.76
																											R3	0.06	0.84	0.87
																											R3	0.02	0.85	0.79
																											R3	0.04	0.84	0.73
																											R3	0.02	0.84	0.82
																											R3	0.07	0.87	0.89
																											R3	0.07	0.87	0.79
																											R3	0.01	0.86	0.82
																											R3	0.03	0.81	0.73
																											R3	0.02	0.82	0.76
																											R3	0.04	0.89	0.9
																											R3	0.03	0.89	0.74
																											R3	0.06	0.88	0.71
																											R3	0.05	0.88	0.86
																											R3	0	0.9	0.8
																												Mean	Mean	Mean
																												0.0528333	0.855583	0.798167
																												SD	SD	SD
																												0.0281408	0.0262437	0.0607928

## Sheet: Fig8
	PIN2/SFH8 PLA signals (average per 10 cells)														SE-FRET efficiency									Fusion events					Distribution (%) of LUVs in fused, unfused and hemifused LUVs
Panel:	8E														8G									8I					8K
	WT				sfh8				AHA1						SFH8-mScarlet/PIN2-GFP				SFH8-mScarlet/PIP2a-GFP					GST	SFH8	SFH8ΔIDR			GST-SFH8			GST-SFH8ΔΙDR			GST
	1	2	3	4	1	2	3	4	1	2	3	4			1	2	3	4	1	2	3	4		1.08	0.4	0.8			Fused	Semifused	Unfused	Fused	Semifused	Unfused	Fused	Semifused	Unfused
R1	1	0	3	0	0	0	0	0	0	0	0	0		R1	0	0	1	1	0	0	0	0		0.8	0.66	0.8		R1	11.7	1.6	86	13	3.3	61.3	19	2.2	82.1
R1	0.99	0.01	5	0	0	0	0	0	0	0	0	0		R1	0	0	1	1	0	0	0	0		1.29	0.83	1		R1	11.7	1.3	95.6	8.6	2.9	73.6	18.6	2.7	88.5
R1	1.01	0	2	0	0	0	0	0	0	0	0	0		R1	0	0	1	1	0	0	0	0		0.75	0.72	0.91		R1	9.2	1.8	84	8.5	3.1	64.2	17.6	1.5	83.4
R1	0.22	0.01	6	0	0	0	0	0						R1	0	0	1	1	0	0	0	0		0.97	0.61	0.91		R1	12	1.7	87.3	29.8	4.9	66.1	14.9	3	83.5
R1	0.23	0.01	2	0	0	0	0	0						R1	0	0	1	1	0	0	0	0		0.8	0.71	1.08		R1	11.3	1.9	88	6.9	3.3	66.9	15.5	1	71.7
R1	0.23	0.01												R1	0	0	1	4.68	0	0	0	0		0.73	0.64	1.08		R1	11.2	1.9	87.3	15.5	2	72.1	16.9	2.6	80.1
R1	0.23	0.01												R1	0	0	1	3	0	0	0	0		0.5	0.68	1.32		R1	11.9	1.5	87.7	19	3.7	76	16.9	2.4	80.2
R1	0.24	0.01												R1	0	0	1	4	0	0	0	0		0.51	0.5	0.29		R1	12	1.4	94.7	23.6	6.5	65	12.1	1.7	84.6
R1	0.24	0.01												R1	0	0	6.25	4	0	0	0	0		0.64	0.29	0.11		R1	11.4	1.8	88.2	13.2	6.1	69.3	17.2	2.1	90
R1	0.24	0.01												R1	0	0	1	4	0	0	0	0		0.36	0.29	1.15		R1	12	1.4	90.8	21.1	3.2	77.7	13.2	2.6	75.8
R1	0.24	0.01												R1	0	0	4.2	15.6	0	0	0	0		0.53	0.36	1.84		R1	16.4	1.7	89.3	27	4.6	73.8	15.7	2.5	86.4
R1	0.24	0.01												R1	0	0	1	0	0	0	0	0		0.61	0.58	0.86		R1	11.2	2	90	8	4	66.4	18.7	1.6	84.7
R1	0.24	0.01												R1	0	0	1	0	0	0	0	0		0.76	0.46	1.35		R1	11.7	1.4	87.9	26.5	7.7	77.6	19.1	2.3	77.1
R1	0.25	0.01												R1	0	0	1	0.0001	0	0	0	0		0.73	0.71	1.35		R1	11	1.3	92.4	16.4	3.6	60.1	14.5	2.1	83.5
R1	0.25	0.01												R1	0	0	1		0	0	0	0		0.53	0.58	0.72		R1	11.8	1.5	92.7	25.7	2.8	73.1	13.4	1.5	84
R1	0.25	0.01												R2	0	0	1		0	0	0	0		0.61	0.43	0.72		R1	11.3	1.9	90	17.1	7.6	62.6	16.1	2.8	88.1
R1	0.25	0.01												R2	0	0	1	23.4	0	0	0	0		0.83	0.79	0.89		R1	12	1.7	97.7	9.8	5.6	60.2	19.8	2.8	72.2
R1	0.26	0.02												R2	0	0	1	23.4	0	0	0	0		0.86	0.34	0.89		R1	11.6	1.6	92.1	24.9	7.9	65.3	17.5	1.2	85.1
R1	0.26	0.02												R2	0	0	1		0	0	0	0		1.36	0.34	1.22		R1	11.2	1.7	92.7	27	4.3	60.8	17.7	1.4	79.2
R1	0.26	0.02												R2	0	0	1.56		0	0	0	0		0.71	0.4	1.35		R1	11.5	1.7	84.3	25.6	5.6	73.8	18.7	2.8	83.2
R1	0.26	0.02												R2	0	0	1		0	0	0	0		1.02	0.34	1.35		R1	11.7	1.6	94	12.3	5.6	66.2	13.6	2.7	88.4
R1	0.26	0.02												R2	0	0	12	11	0	0	0	0		0.68	0.8	1.5		R1	11.2	1.4	95.9	23.1	6.5	60.5	18.2	2.3	89.5
R1	0.26	0.02												R2	0	0	12	31.2	0	0	0	0		0.51	0.29	1		R1	11.4	1.9	86.3	17.7	5.2	75.1	16.3	2.5	83.7
R1	0.26	0.02												R2	0	0	1	25	0	0	0	0		0.75	0.29	1.64		R1	11	1.3	92.4	25	5.1	64.3	17.3	1.2	83.2
R1	0.26	0.02												R2	0	0	1		0	0	0	0		1.24	0.36	1.64		R1	11.8	1.3	87.2	22	3.9	71.5	16.3	2.3	77.4
R1	0.27	0.02												R2	0	0	6	11.23	0	0	0	0		0.53	0.29	0.68		R1	11.2	1.6	85.7	25.7	3.4	76.7	18.9	2.7	88.3
R1	0.27	0.02												R2	0	0	18	6.25	0	0	0	0		1.13	0.41	0.79		R1	11.9	1.9	91.5	16.6	2.5	75.5	17.4	3	89.9
R1	0.27	0.02												R2	0	0	6	11.23	0	0	0	0		0.57	0.43	1.48		R1	11.4	1.3	91.8	27.2	6.3	79	15.8	2.7	82.3
R1	0.27	0.02												R2	0	0	6	35.9	0	0	0	0		0.96	0.43	0.97		R1	11	1.8	89.8	25.6	3.9	77.4	14.3	2	73.6
R1	0.27	0.02												R2	0	0	6	18.3	0	0	0	0		0.71	0.36	1.31		R1	11.9	1.5	95.8	21.7	6.9	71.3	13	1.8	81
R1	0.27	0.02												R3	0	0	6	37.5	0	0	0	0		1.2	0.5	2.53		R1	11.7	1.4	87.6	18	3.5	63.8	19.5	1.5	84
R2	0.27	0.02	2	0	2	0	0	0	0	0	0	0		R3	0	0	6	2	0	0	0	0		0.75	0.29	0.82		R1	11.2	1.7	97.5	12.7	5	66.7	17.1	2.1	87.5
R2	0.28	0.02	1	0	0	0	0	0	0	0	0	0		R3	0	0	3.2	2	0	0	0	0		0.53	0.57	0.82		R1	11.1	1.3	84.5	22.8	4.5	75.6	17	1.2	72.8
R2	0.28	0.02	3	0	3	0	0	0						R3	0	0	9	2	0	0	0	0		0.62	0.5	1.52		R1	11.2	2	88.1	25.1	3.5	64.1	18.2	2.1	86
R2	0.28	0.03	3	0	0	0	0	0						R3	0	0	6	11.3	0	0	0	0		0.46	0.18	1.52		R1	11.8	1.3	86.6	15.6	5.2	67.9	13.7	2.4	71.5
R2	0.29	0.03												R3	0	0	1.56	11.2	0	0	0	0		0.62	0.29	1.16		R1	11.5	1.3	87.7	7.6	5.6	73.2	17.8	2.8	74.1
R2	0.29	0.03												R3	0	0	12.5	12.34	0	0	0	0		0.62	0.36	0.64		R1	12	1.5	92.5	6.6	2.9	60.3	14	1.1	75.7
R2	0.29	0.03												R3	0	0	6	13.45	0	0	0	0		1.08	0.62	0.64		R1	11	1.6	87.9	6.9	4.4	67.5	14.4	2.9	80.7
R2	0.29	0.03												R3	0	0	4	11	0	0	0	0		0.8	0.34	0.68		R1	11.5	1.9	90.7	25.5	6.8	60.1	19.9	2.7	71.4
R2	0.29	0.03												R3	0	0	6	8.3	0	0	0	0		0.68	0.4	0.68		R2	11.2	1.6	84.4	6.3	6.7	66.2	17.9	1.4	86.3
R2	0.29	0.03												R3	0	0	20.3	6.3	0	0	0	0		0.51	0.4	0.56		R2	11	1.4	95.7	7.4	6.5	73.5	12.2	2	85.9
R2	0.3	0.03												R3	0	0	6	6.2	0	0	0	0		0.93	0.4	0.56		R2	11.9	1.8	92.4	28.9	6.1	76.1	19	2	72.8
R2	0.3	0.03												R3	0	0	5	7.23	0	0	0	0		0.41	0.4	0.8		R2	11.6	2	83.2	8.1	4.7	66.5	14.9	2.8	83.6
R2	0.3	0.03															2							0.46	0.48	1		R2	11.9	2	95	15.4	4.8	65.9	13	2	89
R2	0.3	0.03													Mean	Mean	Mean	Mean	Mean	Mean	Mean	Mean		0.4	0.45	0.53		R2	11.7	1.7	90.9	13.4	7.3	67	12.1	1.1	75.1
R2	0.3	0.03													0	0	4.35386	9.94622	0	0	0	0		0.57	0.64	0.64		R2	11.2	1.8	91.3	8.6	4.8	69.2	13.6	2.8	87.5
R2	0.3	0.03													SD	SD	SD	SD	SD	SD	SD	SD		0.9	0.41	0.64		R2	11.8	1.4	86.7	6.6	2.8	68.7	15.1	2.4	84.6
R2	0.31	0.03													0	0	4.63576	10.1671	0	0	0	0		1.42	0.23	0.8		R2	11.5	1.3	89.8	17.5	6.6	76.5	12.4	2.8	84.9
R2	0.31	0.04																						0.56	0.56	0.45		R2	12	2	83.7	24.7	2.8	76.2	14.4	1.6	86.1
R2	0.31	0.04																						0.51	0.25	1.04		R2	11.5	1.7	83	23.4	3.3	64.9	12.7	1.3	77.9
R2	0.31	0.04																						0.86	0.36	0.68		R2	11.9	1.4	88	29.7	3.8	63.8	18.1	2.7	81.5
R2	0.32	0.04																						0.68	0.29	0.68		R2	11.9	1.9	98.9	16	3.7	64.5	12.4	1.9	86.1
R2	0.31	0.04																						0.46	0.51	0.98		R2	11.5	1.9	85.8	18.6	2.3	64	19	1.1	79.4
R2	0.32	0.04																						0.4	0.34	0.98		R2	12	1.5	94.6	8.6	4.4	67.6	13.2	1.2	82.3
R2	0.32	0.04																						0.11	0.4	1.3		R2	11.7	1.6	92.2	14	5.2	68	19.9	1.1	83.7
R3	0.32	0.05	5	0	0	0	0	0	0	0	0	0												0.73	0.53	1.3		R2	11.9	2	92.6	10.2	7.9	76.5	12.6	2	85.5
R3	0.33	0.05	2	0	3	0	0	0	0	0	0	0												0.8	0.29	1.64		R2	11	1.5	98.1	18.9	8	72.5	15.2	2.5	89.5
R3	0.33	0.04	2	0	2	0	0	0																0.57	0.4	0.86		R2	12	1.3	95.1	14.5	5.7	76.9	19.9	2.4	78.8
R3	0.33	0.04	2	0	0	0	0	0																0.45	0.62	1.08		R2	11	1.9	91.3	19.3	5.5	60.1	14.4	2.8	76.6
R3	0.33	0.05	1	0	0	0	0	0																0.29	0.33	1.08		R2	11.5	1.4	93.3	21.2	7	62	17.4	2.4	81.6
R3	0.33	0.05																						1.21	0.33	0.96		R2	12	1.5	83.1	23.1	6.3	66.4	19.7	2.8	83.2
R3	0.34	0.05																						1.11	0.41	0.96		R2	11.8	1.3	91.2	27.6	4.1	67.5	14.5	2.5	84.1
R3	0.34	0.05																						0.5	0.43	1.51		R2	11.2	1.4	94	21	2.7	75.4	19.2	2.9	83.6
R3	0.34	0.05																						0.57	0.32	1.18		R2	11	1.6	85.3	8.1	3.2	70.8	17.9	1.6	78.9
R3	0.34	0.05																						0.91	0.48	1.18		R2	11.9	1.4	97	15.3	2.9	64.9	13.3	1.6	76.3
R3	0.34	0.05																						1.07	0.45	1.39		R2	11.1	1.8	86.7	5.8	5.5	75.5	15	2.8	78.5
R3	0.34	0.05																						0.68	0.51	1.39		R2	11.8	1.3	98.9	8.1	6.7	72.2	20	2.2	73.4
R3	0.35	0.05																						1.02	0.25	0.8		R2	11.8	1.5	85	26.1	4.2	72.5	15.9	2.7	85.1
R3	0.35	0.05																						0.29	0.34	0.8		R2	11.1	1.7	85.7	13.7	3.6	60.3	12.7	2.7	71.8
R3	0.35	0.05																						0.64	0.51	0.57		R2	11.4	1.9	83.1	7.4	7	61.2	19.1	2.9	76.1
R3	0.35	0.05																						0.68	0.34	0.57		R2	11.7	2	92.1	29.3	2.8	77.7	16.8	1.1	75.6
R3	0.35	0.05																						0.4	0.29	0.56		R2	12	1.5	88.5	14.7	8	60.6	16.4	1.8	78.1
R3	0.36	0.05																						0.23	0.18	0.5		R2	11.8	1.4	88.9	14	3.4	65.1	12.5	1.2	72.6
R3	0.36	0.05																						0.8	0.46	0.5		R2	11.9	1.9	96.1	23.2	3.7	64.2	13.7	2.2	77.6
R4	0.36	0.05	5	0	0	0	0	0	0	0	0	0												0.29	0.29	1.13		R2	11.3	1.8	98.9	24.4	3.1	78.4	13.9	1.5	87.4
R4	0.36	0.06	2	0	0	0	0	0	0	0	0	0												0.57	0.57	1.13		R2	11.5	1.9	89.4	28.1	3.4	65	16.9	1.4	80.6
R4	0.35	0.04	1	2	0	0	0	0	0	0	0	0												0.25	0.51			R2	11.4	1.5	98	8	6.6	65.5	19.7	2.2	86.4
R4	0.33	0.03	1	1	0	0	0	0																0.18	0.34			R2	11.2	2	93.6	7.6	3.3	77.1	19.4	1.3	77.3
R4	0.33	0.04	1	3	0	0	0	0																0.23	0.29			R2	11.2	1.3	83.1	7.4	2.4	68.4	17.1	2.3	89.3
R4	0.33	0.03			0	0	0	0																0.11	0.51			R3	11	1.7	90.3	6.5	7.9	74.2	14.2	1.4	72.1
R4	0.32	0.03						0																0.62	0.45			R3	11.4	1.7	83.2	15.9	3.8	66.7	18.6	2.2	85.1
R4	0.31	0.02						0																0.08	0.45			R3	11.4	1.5	85.3	21.2	4.9	67.1	19.4	1.2	82.9
R4	0.31	0.02						0																0.33	0.75			R3	11.7	1.8	84.2	10.1	4.2	74.7	17.2	1.3	88.7
R4	0.31	0.02						0																0.43	0.68			R3	11.8	1.4	88	11.6	5.2	76.6	12.9	2.5	81.9
R4	0.31	0.02																						0.62	0.51			R3	11.2	1.3	84.3	11.3	7.4	69.8	13	1.9	88.5
R4	0.31	0.02																						0.57	0.53			R3	11.6	1.7	83.1	15.2	7	74.8	14.3	1.7	74.5
R4	0.31	0.02																						0.45	0.68			R3	11.5	2	96.9	27.9	4.9	68.3	14	1.1	85.7
R4	0.32	0.02																						0.51	0.93			R3	11.5	1.6	86.7	22.9	3.1	60.9	18.9	2.5	71.6
R4	0.32	0.02																						0.45	0.41			R3	11.9	1.8	85.1	13.7	7.2	77.5	16.3	1.3	72.3
R4	0.32	0.02																							0.56			R3	11.9	1.4	86	10.6	7.9	60.3	13.3	1	84.3
R4	0.32	0.02																							0.53			R3	11.3	2	87.7	28.7	5.2	71.7	19.3	1.9	75.8
R4	0.32	0.02																							0.23			R3	11.1	1.3	94	8.9	4.3	63	18.7	2	83.9
R4	0.33	0.02																							0.51			R3	11.4	1.4	84.1	5.5	4.9	64.4	13.6	1.1	75.1
R4	0.33	0.02																							0.48			R3	11	1.3	95.7	18.5	5.9	64.1	19.6	2.4	75.8
R4	0.33	0.02																							0.61			R3	11.7	1.7	97.5	15.2	3	76.1	14.5	2.9	76.7
R4	0.33	0.02																							0.53			R3	11.7	2	88.7	5.2	5	77	12.3	1.2	85.9
R4	0.33	0.02																							0.36			R3	11.4	1.4	87.4	9.5	6.5	68.9	13.3	1.2	71.5
R4	0.34	0.02																							0.53			R3	11.3	1.3	87.1	19.2	4.8	74.1	14.3	2.1	72.3
R4	0.34	0.02																							0.29			R3	11.8	1.4	89.3	7	6.3	71	16.3	1.3	76.5
R4	0.34	0.02																						Mean	Mean	Mean		R3	11.2	1.3	96.7	9.7	7.1	66.1	15.8	1.4	72.1
	Mean	Mean	Mean	Mean	Mean	Mean	Mean	Mean	Mean	Mean	Mean	Mean												0.658222	0.4549	0.996623		R3	11.7	1.7	89.4	8.2	4.4	64.2	17.5	1.2	85.1
	0.322	0.0278	2.57895	0.315789	0.5	0	0	0	0	0	0	0												SD	SD	SD		R3	11.1	1.4	92.6	25.9	6	73.6	17.2	1.4	79.1
	SD	SD	SD	SD	SD	SD	SD	SD	SD	SD	SD	SD												0.289007	0.153132	0.394727		R3	11.6	1.7	98.2	23.7	7	74.6	13.5	3	70.5
	0.125368	0.0142545	1.57465	0.82007	1.05131	0	0	0	0	0	0	0																R3	11.6	1.3	86.6	21.4	2.3	63.3	14.2	2	80.7
																												R3	11	1.7	85.1	16	7.3	72.5	17.6	1.7	82.2
																												R3	11.4	1.9	93.5	5	3.7	72.6	19.1	2.4	88.4
																												R3	11.1	1.5	88.9	11.8	3.5	68.2	18.9	1.2	79.6
																												R3	12	1.8	83.8	25.5	5.3	78.1	13.1	2.1	74
																												R3	11.4	1.9	98	6	5.4	79	14.5	1.4	84.1
																												R3	11.8	1.8	95.1	10	2.1	60.8	14.9	1.3	83.5
																												R3	11.2	2	88	18	4.3	71.3	19.2	1	79.9
																													Mean	Mean	Mean	Mean	Mean	Mean	Mean	Mean	Mean
																													11.4545	1.72727	86.8182	23.4959	5.61157	70.8926	17	2.16667	80.8333
																													SD	SD	SD	SD	SD	SD	SD	SD	SD
																													0.608047	0.238982	4.5813	7.46961	1.6448	5.70773	2.44294	0.625683	5.52429

## Sheet: Fig9
									Root growth															Phenotype - Root length									Meristem length							CyTrap expression
Panel:	9B								9C															9D									9E							9F
		WT		sfh8		k135				WT		sfh8		Rps5a:mNeon-SFH8		Rps5a:SFH8-mNeon		SFH8:mNeon-SFH8		SFH8:SFH8-mNeon				WT	sfh8	k135	rsw4	rsw4 sfh8	k135 sfh8	sfh8 SFH8			WT	sfh8	rsw4	K135	K135rsw4			WT		sfh8
	Time (h)	Mean	SD	Mean	SD	Mean	SD		Days	Mean	SD	Mean	SD	Mean	SD	Mean	SD	Mean	SD	Mean	SD		R1	0.83	0.54	0.72	0.54	0.64	0.57	0.83		R1	212.14	125	93.26	180.07	118.34			S	M	S	M
	1	166.29	13.64	132.06	15.85	150.56	33.12		0	1.3	0.28	1.17	0.18	1.14	0.16	1.22	0.26	1.11	0.19	1.08	0.19		R1	0.83	0.61	0.47	0.4	0.63	0.57	1.11		R2	213.08	121	101.04	185.78	114.04		R1	23	27	5	1
	2	177.98	14.59	138.83	22.21	156.08	34.34		3	2.34	0.22	1.86	0.11	2.04	0.15	2.11	0.17	2.48	0.57	1.72	0.83		R1	0.86	0.49	0.68	0.4	0.48	0.39	1.02		R2	194.03	124.33			123.02		R1	20	20	4	6
	3	188.6	15.46	144.88	14.49	160.25	35.26		6	3.61	0.24	2.52	0.23	2.93	0.37	3.11	0.24	3.33	0.23	4.2	0.36		R1	0.58	0.84	0.65	0.47	0.46	0.5	0.96		R3	190.67	122.19	91.55	157.38	152.27		R1	28	31	7	6
	4	293.6	24.08	150.87	15.09	163.44	35.96		8	5.42	0.24	3.26	0.12	4.32	0.41	4.8	0.09	4.65	0.45	5.68	0.45		R1	0.84	0.77	0.62	0.26	0.49	0.65	0		R3	194.04	127.32			93.94		R1	26	23	8	3
	5	315.59	25.88	163.98	16.4	165.14	36.33		10	7.53	0.51	4.03	0.15	5.97	0.46	6.35	0.57	6.34	0.34	7.43	0.2		R1	0.75	0.47	0.69	0.42	0.49	0.67	0		R4	198.12	133.14	101.04	150.75	92.35		R1	28	17	7	3
	6	329.65	27.03	172.76	17.28	198.53	43.68		14	9.88	0.46	5.18	0.33	7.99	0.58	8.75	0.19	8.04	0.4	9.26	0.45		R1	0.72								R5	165.19	132.31	88.46	186.19	97.25		R1	25	23	9	2
	7	335.58	27.52	175.76	17.58	211.57	46.55																R2	0.82	0.68	0.74	0.53	0.51	0.61	0.98		R6	170.24	140.06	91.35	165.08	97.25		R1	20	12	9	5
	8	351.46	28.82	178.81	17.88	224.59	49.41																R2	0.91	0.65	0.46	0.34	0.15	0.51	0.92		R6	164.25	132.54			94.19		R1	27	32	2	5
	9	361.55	29.65	188.74	18.87	233.74	51.42																R2	0.96	0.39	0.41	0.33	0.18	0.57	0.82		R7	163.37	100	81.15		0		R1	24	10	9	6
	10	371.66	30.48	194.64	58.39	238.73	52.52																R2	1.04	0.39				0.56			R7	178.1	102.24	96.25		0		R1	25	22	4	6
																							R2	0.95	0.53							R8	183.61	96.46	96.13	158.38	88.02		R1	24	11	6	6
																							R2	0.86								R8	195.04	97.13	143.28	158.53			R2	28	32	6	4
																							R2	0.78								R8	230.08	107.02	125.2				R2	24	24	4	2
																							R2	0.82								R9	213.6	97.01	90.8	190.09	83.68		R2	23	15	4	5
																							R3	0.83	0.65	0.51	0.44	0.32	0.57	0.86		R9	211.15		85.38		93.61		R2	22	28	8	5
																							R3	0.9	0.55	0.62	0.52	0.38	0.59	0.85		R10	210.02	98.05	123	151.16	90.9		R2	26	19	9	4
																							R3	0.72	0.37	0.63	0.4	0.56	0.59	1.1		R10	205.08	101.08	104.02	147.01	90.9		R2	28	21	8	2
																							R3	0.77	0.51	0.78	0.36	0.36	0.63			R10	218.39				91.99		R2	22	25	2	2
																							R3	0.65	0.37	0.73							Mean	Mean	Mean	Mean	Mean		R2	25	26	6	3
																							R3	0.48	0.5								195.274	115.111	100.794	166.402	89.5147		R2	27	11	8	6
																							R3	0.53									SD	SD	SD	SD	SD		R3	25	15	10	5
																							R3	0.29									20.0338	15.6324	17.016	16.0556	37.7087		R3	21	19	3	6
																								Mean	Mean	Mean	Mean	Mean	Mean	Mean									R3	27	22	5	1
																								0.770435	0.547647	0.622143	0.416154	0.434615	0.57	0.7875									R3	24	20	5	3
																								SD	SD	SD	SD	SD	SD	SD									R3	24	16	4	4
																								0.170946	0.137728	0.116301	0.0837196	0.15224	0.069835	0.380481									R3	25	17	10	4
																																							R3	20	15	5	2
																																							R3	24	20	5	2
																																							R3	27	22	10	5
																																							R3	26	22	9	1
																																								Mean	Mean	Mean	Mean
																																								24.6	20.5667	6.36667	3.83333
																																								SD	SD	SD	SD
																																								2.44385	6.0497	2.44221	1.74363

## Sheet: S4Fig
	colocalization of GFP-KIN7.3 filaments with MAP4MBD
Panel:	S4B
	mCherry-MAP4	SFH8-mNeon	GFP-KIN7.3
R1	0.87	0.15	0.72
R1	0.88	0.12	0.11
R1	0.91	0.16	0.24
R1	1.05	0.07	0.2
R1	0.47	0.06	0.1
R1	0.72	0.03	0.28
R1	0.6	0.15	0.39
R1	0.73	0.07	0.04
R1	0.78	0.1	0.3
R1		0.07	0.1
R2	0.89	0.15	0.08
R2	0.83	0.13	0.08
R2	0.96	0.08	0.21
R2	0.99	0.12	0.29
R2	0.97	0.11	0.95
R2	0.63	0.15	0.52
R2	0.41	0.08	0.28
R2	0.51	0.04	0.19
R2	0.16	0.04	0.12
R2	1.25	0.14	0.12
R2	1.25	0.15	0.13
R2		0.09	0.27
R2		0.1	0.16
R2			0.68
R3	1.25	0.17	0.31
R3	1.25	0.05	0.15
R3	1.25	0.05	0.18
R3	1.25	0.05	0.26
R3	1.25	0.1	0.05
R3		0.09	1.29
R3		0.08	0.08
R3		0.08	0.1
R3		0.17	0.01
R3		0.16	0.04
R3		0.15	0.06
R3		0.13	0.06
R3			0.06
R3			0.1
R3			0.09
R3			0.27
R3			0.52
R3			0.05
R3			0.05
	Mean	Mean	Mean
	0.8844	0.104	0.239302
	SD	SD	SD
	0.306881	0.0425095	0.25927

[truncated: 8 more sheets: S5Fig, S6Fig, S7Fig, S8Fig, S9Fig, S10Fig, S11Fig, S12Fig]
